# Supplementary material for: Phylogeny-Aware Chemoinformatic Analysis of Chemical Diversity in Lamiaceae Enables Iridoid Pathway Assembly and Discovery of Aucubin Synthase
Source: Mol Biol Evol. 2022 Mar 17;39(4):msac057. doi: 10.1093/molbev/msac057 (PMC9048965; doi:10.1093/molbev/msac057)
Supplement: msac057_Supplementary_Data [file msac057_supplementary_data.zip]

Archive with 4 entries (4 files):
- Supplementary_File_1_Chemomatrix.xlsx
- Supplementary_File_2_Iridoids-space.txt
- Supplementary_File_3_Pathway_Predictions.txt
- Supplementary_Material_MBE.pdf
