# Supplementary material for: Phylogeny-Aware Chemoinformatic Analysis of Chemical Diversity in Lamiaceae Enables Iridoid Pathway Assembly and Discovery of Aucubin Synthase
Source: Mol Biol Evol. 2022 Mar 17;39(4):msac057. doi: 10.1093/molbev/msac057 (PMC9048965; doi:10.1093/molbev/msac057)
Supplement: msac057_Supplementary_Data [file msac057_supplementary_data.zip › Supplementary_File_1_Chemomatrix.xlsx]

## Sheet: Chemomatrix
Clade	Species	Code	Name	ID	Reported in	Comment	Species in reference	Former species name	Reference	SMILES	Substructure	Glycosilated	C3	C4	C5	C6	C7	C8	C10	C11	Epimer
All	All	BASE	8-epi-nepetalactoside	BASE_A_0	NA	Assumed analogous from C. roseus pathway	C. roseus	.	Miettinen K. et al. 2014. The seco-iridoid pathway from Catharanthus roseus. Nature Communications 5: 3606	C[C@@H]1CC[C@@]2([H])[C@]1([H])[C@H](O[C@H]3[C@@H]([C@H]([C@@H]([C@H](O3)CO)O)O)O)OC=C2C	C[C@@H]1CC[C@@]2([H])[C@]1([H])[C@H](O)OC=C2C	C[C@@H]1CC[C@]2([C@@]1([C@@H](OC=C2C)O[C@H]3[C@H](O)[C@@H](O)[C@H](O)[C@@H](CO)O3)[H])[H]	0+1i*(1/4)	0+1i*(1/4)	0	0	0	0	0	0	FALSE
All	All	BASE	8-epi-iridotrialoside	BASE_A_1	NA	Assumed analogous from C. roseus pathway	C. roseus	.	Miettinen K. et al. 2014. The seco-iridoid pathway from Catharanthus roseus. Nature Communications 5: 3606	C[C@H]1[C@@]([H])([C@@H](OC=C2C=O)O[C@H]3[C@@H]([C@H]([C@@H]([C@H](O3)CO)O)O)O)[C@]2([H])CC1	C[C@H]1[C@@]([H])([C@@H](OC=C2C=O)O)[C@]2([H])CC1	[H][C@]1(C(C=O)=CO2)CC[C@@H](C)[C@@]1([H])[C@@H]2O[C@H]3[C@H](O)[C@@H](O)[C@H](O)[C@@H](CO)O3	0+1i*(1/4)	0+1i*(1/4)	0	0	0	0	0	1	FALSE
Ajugoideae	Ajuga reptans	AJRE	6,8-diacetylharpagide	AJRE_G_10	Genus	.	A. integrifolia	A. remota	Manguro, L.O.A., Wagai, S.O. and Lemmen, P., 2006. Flavonol and iridoid glycosides of Ajuga remota aerial parts. Phytochemistry, 67(8), pp.830-837.	C[C@]1(OC(C)=O)C[C@@H](OC(C)=O)[C@@]2(O)[C@]1([H])[C@H](O[C@@H]3O[C@H](CO)[C@@H](O)[C@H](O)[C@H]3O)OC=C2	O[C@@H]1OC=C[C@]2(O)[C@]1([C@@](O)(C[C@H]2O)C)[H]	O[C@]1([C@@]2([H])[C@@](C[C@H]1O)(C)O)C=CO[C@H]2O[C@H]3[C@H](O)[C@@H](O)[C@H](O)[C@@H](CO)O3	0+1i*(1/4)	0+1i*(1/4)	1	1	0	1	0	3	FALSE
Ajugoideae	Ajuga reptans	AJRE	5-O-ß-D-glucopyranosyl-harpagide	AJRE_G_11	Genus	.	A. chamaepitys	.	Venditti, A., Frezza, C., Maggi, F., Lupidi, G., Bramucci, M., Quassinti, L., Giuliani, C., Cianfaglione, K., Papa, F., Serafini, M. & Bianco, A. Phytochemistry, micromorphology and bioactivities of Ajuga chamaepitys (L.) Schreb. (Lamiaceae, Ajugoideae): Two new harpagide derivatives and an unusual iridoid glycosides pattern. Fitoterapia 113, 35–43 (2016).	[H][C@@]12[C@@]([C@H](O)C[C@@]2(O)C)(O[C@@H]3O[C@H](CO)[C@@H](O)[C@H](O)[C@H]3O)C=CO[C@H]1O[C@@H]4O[C@H](CO)[C@@H](O)[C@H](O)[C@H]4O	O[C@@H]1OC=C[C@]2(O)[C@]1([C@@](O)(C[C@H]2O)C)[H]	O[C@]1([C@@]2([H])[C@@](C[C@H]1O)(C)O)C=CO[C@H]2O[C@H]3[C@H](O)[C@@H](O)[C@H](O)[C@@H](CO)O3	0+1i*(1/4)	0+1i*(1/4)	1	1	0	1	0	3	FALSE
Ajugoideae	Ajuga reptans	AJRE	5-O-ß-D-glucopyranosyl-8-O-acetylharpagide	AJRE_G_12	Genus	.	A. chamaepitys	.	Venditti, A., Frezza, C., Maggi, F., Lupidi, G., Bramucci, M., Quassinti, L., Giuliani, C., Cianfaglione, K., Papa, F., Serafini, M. & Bianco, A. Phytochemistry, micromorphology and bioactivities of Ajuga chamaepitys (L.) Schreb. (Lamiaceae, Ajugoideae): Two new harpagide derivatives and an unusual iridoid glycosides pattern. Fitoterapia 113, 35–43 (2016).	[H][C@@]12[C@@]([C@H](O)C[C@@]2(OC(C)=O)C)(O[C@@H]3O[C@H](CO)[C@@H](O)[C@H](O)[C@H]3O)C=CO[C@H]1O[C@@H]4O[C@H](CO)[C@@H](O)[C@H](O)[C@H]4O	O[C@@H]1OC=C[C@]2(O)[C@]1([C@@](O)(C[C@H]2O)C)[H]	O[C@]1([C@@]2([H])[C@@](C[C@H]1O)(C)O)C=CO[C@H]2O[C@H]3[C@H](O)[C@@H](O)[C@H](O)[C@@H](CO)O3	0+1i*(1/4)	0+1i*(1/4)	1	1	0	1	0	3	FALSE
Ajugoideae	Ajuga reptans	AJRE	asperulosidic acid	AJRE_G_13	Genus	.	A. chamaepitys	.	Venditti, A., Frezza, C., Maggi, F., Lupidi, G., Bramucci, M., Quassinti, L., Giuliani, C., Cianfaglione, K., Papa, F., Serafini, M. & Bianco, A. Phytochemistry, micromorphology and bioactivities of Ajuga chamaepitys (L.) Schreb. (Lamiaceae, Ajugoideae): Two new harpagide derivatives and an unusual iridoid glycosides pattern. Fitoterapia 113, 35–43 (2016).	[H][C@@]12[C@@]([C@@H](O)C=C2COC(C)=O)([H])C(C(O)=O)=CO[C@H]1O[C@@H]3O[C@H](CO)[C@@H](O)[C@H](O)[C@H]3O	O[C@H](OC=C([C@@]12[H])C(O)=O)[C@]2([H])C(CO)=C[C@@H]1O	[H][C@@]12C(C(O)=O)=CO[C@H]([C@@]1(C(CO)=C[C@@H]2O)[H])O[C@H]3[C@H](O)[C@@H](O)[C@H](O)[C@@H](CO)O3	0+1i*(1/4)	0+1i*(1/4)	0	1	0+1i*(1/4)	0+1i*(1/4)	1	2	TRUE
Ajugoideae	Ajuga reptans	AJRE	deacetylasperulosidic acid	AJRE_G_14	Genus	.	A. chamaepitys	.	Venditti, A., Frezza, C., Maggi, F., Lupidi, G., Bramucci, M., Quassinti, L., Giuliani, C., Cianfaglione, K., Papa, F., Serafini, M. & Bianco, A. Phytochemistry, micromorphology and bioactivities of Ajuga chamaepitys (L.) Schreb. (Lamiaceae, Ajugoideae): Two new harpagide derivatives and an unusual iridoid glycosides pattern. Fitoterapia 113, 35–43 (2016).	[H][C@@]12[C@@]([C@@H](O)C=C2CO)([H])C(C(O)=O)=CO[C@H]1O[C@@H]3O[C@H](CO)[C@@H](O)[C@H](O)[C@H]3O	O[C@H](OC=C([C@@]12[H])C(O)=O)[C@]2([H])C(CO)=C[C@@H]1O	[H][C@@]12C(C(O)=O)=CO[C@H]([C@@]1(C(CO)=C[C@@H]2O)[H])O[C@H]3[C@H](O)[C@@H](O)[C@H](O)[C@@H](CO)O3	0+1i*(1/4)	0+1i*(1/4)	0	1	0+1i*(1/4)	0+1i*(1/4)	1	2	TRUE
Ajugoideae	Ajuga reptans	AJRE	2',3'-diacetylharpagide	AJRE_G_15	Genus	.	A. integrifolia	A. remota	Manguro, L. A. O., Lemmen, P. & Hao, P. Iridoid Glycosides from Underground Parts of Ajuga remota. Rec. Nat. Prod 5, 147–157 (2011).	NA	O[C@@H]1OC=C[C@]2(O)[C@]1([C@@](O)(C[C@H]2O)C)[H]	O[C@]1([C@@]2([H])[C@@](C[C@H]1O)(C)O)C=CO[C@H]2O[C@H]3[C@H](O)[C@@H](O)[C@H](O)[C@@H](CO)O3	0+1i*(1/4)	0+1i*(1/4)	1	1	0	1	0	3	FALSE
Ajugoideae	Ajuga reptans	AJRE	6'-O-rhamnosylharpagide	AJRE_G_16	Genus	.	A. integrifolia	A. remota	Manguro, L. A. O., Lemmen, P. & Hao, P. Iridoid Glycosides from Underground Parts of Ajuga remota. Rec. Nat. Prod 5, 147–157 (2011).	NA	O[C@@H]1OC=C[C@]2(O)[C@]1([C@@](O)(C[C@H]2O)C)[H]	O[C@]1([C@@]2([H])[C@@](C[C@H]1O)(C)O)C=CO[C@H]2O[C@H]3[C@H](O)[C@@H](O)[C@H](O)[C@@H](CO)O3	0+1i*(1/4)	0+1i*(1/4)	1	1	0	1	0	3	FALSE
Ajugoideae	Ajuga reptans	AJRE	6'-O-galloyl-7,8-dehydroharpagide	AJRE_G_17	Genus	.	A. integrifolia	A. remota	Manguro, L. A. O., Lemmen, P. & Hao, P. Iridoid Glycosides from Underground Parts of Ajuga remota. Rec. Nat. Prod 5, 147–157 (2011).	NA	O[C@@H]1OC=C[C@@](O)(C(O)C=C2C)[C@]12[H]	O[C@](C(C=C1C)O)([C@]21[H])C=CO[C@H]2O[C@H]3[C@H](O)[C@@H](O)[C@H](O)[C@@H](CO)O3	0+1i*(1/4)	0+1i*(1/4)	1	1	0+1i*(1/4)	0+1i*(1/4)	0	3	FALSE
Ajugoideae	Ajuga reptans	AJRE	6-O-xylosylharpagoside-B	AJRE_G_18	Genus	6 sugar is xylose	A. integrifolia	A. remota	Manguro, L. A. O., Lemmen, P. & Hao, P. Iridoid Glycosides from Underground Parts of Ajuga remota. Rec. Nat. Prod 5, 147–157 (2011).	NA	O[C@@H]1OC=C[C@]2(O)[C@]1([C@@](O)(C[C@H]2O)C)[H]	O[C@]1([C@@]2([H])[C@@](C[C@H]1O)(C)O)C=CO[C@H]2O[C@H]3[C@H](O)[C@@H](O)[C@H](O)[C@@H](CO)O3	0+1i*(1/4)	0+1i*(1/4)	1	1	0	1	0	3	FALSE
Ajugoideae	Ajuga reptans	AJRE	6-keto-8-acetylharpagide	AJRE_G_19	Genus	.	A. integrifolia	A. remota	Manguro, L. O. A., Ogur, J. A., Okora, D. M., Wagai, S. O. & Lemmen, P. Further flavonol and iridoid glycosides from Ajuga remota aerial parts. J. Asian Nat. Prod. Res. 9, 617–629 (2007).	O[C@H]1[C@H](O[C@@H]2OC=C[C@@](O)(C(C[C@]3(C)OC(C)=O)=O)[C@]23[H])O[C@H](CO)[C@@H](O)[C@@H]1O	[H][C@]1([C@]2(C=CO[C@H]1O)O)[C@](C)(CC2=O)O	[H][C@@]1([C@](CC2=O)(O)C)[C@@]2(O)C=CO[C@H]1O[C@H]3[C@H](O)[C@@H](O)[C@H](O)[C@@H](CO)O3	0+1i*(1/4)	0+1i*(1/4)	1	2	0	1	0	3	FALSE
Ajugoideae	Ajuga reptans	AJRE	Galiridoside	AJRE_G_2	Genus	.	A. taiwanensis	.	Chan, Y.Y., Wu, T.S., Kuoh, C.S. and Damu, A.G., 2005. A new phytoecdysteroid from Ajuga taiwanensis. Chemical and pharmaceutical bulletin, 53(7), pp.836-838.	O[C@]1(C[C@]([H])(O2)[C@@]32C)[C@]3([H])[C@H](O[C@@H]4O[C@H](CO)[C@@H](O)[C@H](O)[C@H]4O)OC=C1	O[C@@H]1OC=C[C@]2(O)[C@]1([C@@]3(C)O[C@H]3C2)[H]	O[C@]1([C@@]2([H])[C@]3(O[C@H]3C1)C)C=CO[C@H]2O[C@H]4[C@H](O)[C@@H](O)[C@H](O)[C@@H](CO)O4	0+1i*(1/4)	0+1i*(1/4)	1	0	0+1i*(3/4)	0+1i*(3/4)	0	3	FALSE
Ajugoideae	Ajuga reptans	AJRE	6,7-dehydro-8-acetylharpagide	AJRE_G_20	Genus	.	A. integrifolia	A. remota	Manguro, L. O. A., Ogur, J. A., Okora, D. M., Wagai, S. O. & Lemmen, P. Further flavonol and iridoid glycosides from Ajuga remota aerial parts. J. Asian Nat. Prod. Res. 9, 617–629 (2007).	O[C@H]1[C@H](O[C@@H]2OC=C[C@@](O)(C=C[C@]3(C)OC(C)=O)[C@]23[H])O[C@H](CO)[C@@H](O)[C@@H]1O	[H][C@@]12[C@](C)(C=C[C@@]1(C=CO[C@H]2O)O)O	[H][C@@]12[C@](C=C[C@]1(O)C=CO[C@H]2O[C@H]3[C@H](O)[C@@H](O)[C@H](O)[C@@H](CO)O3)(O)C	0+1i*(1/4)	0+1i*(1/4)	1	0+1i*(1/4)	0+1i*(1/4)	1	0	3	FALSE
Ajugoideae	Ajuga reptans	AJRE	7,8-dehydroharpagide	AJRE_G_21	Genus	.	A. integrifolia	A. remota	Manguro, L. O. A., Ogur, J. A., Okora, D. M., Wagai, S. O. & Lemmen, P. Further flavonol and iridoid glycosides from Ajuga remota aerial parts. J. Asian Nat. Prod. Res. 9, 617–629 (2007).	O[C@H]1[C@H](O[C@@H]2OC=C[C@]3(O)[C@]2(C(C)=C[C@H]3O)[H])O[C@H](CO)[C@@H](O)[C@@H]1O	[H][C@@]12C(C)=C[C@H]([C@@]1(C=CO[C@H]2O)O)O	[H][C@@]12C(C)=C[C@@H](O)[C@]1(O)C=CO[C@H]2O[C@H]3[C@H](O)[C@@H](O)[C@H](O)[C@@H](CO)O3	0+1i*(1/4)	0+1i*(1/4)	1	1	0+1i*(1/4)	0+1i*(1/4)	0	3	FALSE
Ajugoideae	Ajuga reptans	AJRE	8-acetylharpagide-6-O-beta-glucoside	AJRE_G_22	Genus	.	A. integrifolia	A. remota	Manguro, L. O. A., Ogur, J. A., Okora, D. M., Wagai, S. O. & Lemmen, P. Further flavonol and iridoid glycosides from Ajuga remota aerial parts. J. Asian Nat. Prod. Res. 9, 617–629 (2007).	NA	O[C@@H]1OC=C[C@]2(O)[C@]1([C@@](O)(C[C@H]2O)C)[H]	O[C@]1([C@@]2([H])[C@@](C[C@H]1O)(C)O)C=CO[C@H]2O[C@H]3[C@H](O)[C@@H](O)[C@H](O)[C@@H](CO)O3	0+1i*(1/4)	0+1i*(1/4)	1	1	0	1	0	3	FALSE
Ajugoideae	Ajuga reptans	AJRE	harpagide-6-O-beta-glucoside	AJRE_G_23	Genus	.	A. integrifolia	A. remota	Manguro, L. O. A., Ogur, J. A., Okora, D. M., Wagai, S. O. & Lemmen, P. Further flavonol and iridoid glycosides from Ajuga remota aerial parts. J. Asian Nat. Prod. Res. 9, 617–629 (2007).	NA	O[C@@H]1OC=C[C@]2(O)[C@]1([C@@](O)(C[C@H]2O)C)[H]	O[C@]1([C@@]2([H])[C@@](C[C@H]1O)(C)O)C=CO[C@H]2O[C@H]3[C@H](O)[C@@H](O)[C@H](O)[C@@H](CO)O3	0+1i*(1/4)	0+1i*(1/4)	1	1	0	1	0	3	FALSE
Ajugoideae	Ajuga reptans	AJRE	8-O-acetylmioporoside	AJRE_G_24	Genus	.	A. salicifolia	.	Akbay, P., Calis, I., Heilmann, J. & Sticher, O. Ionone, Iridoid and Phenylethanoid Glycosides from Ajuga salicifolia. Z. Naturforsch 58, 177–180 (2003).	OC[C@@H](O1)[C@@H](O)[C@H](O)[C@@H](O)[C@@H]1O[C@H]2[C@@]3([H])[C@@]([C@@H](O)C[C@@]3(OC(C)=O)C)([H])C=CO2	[H][C@@]12C=CO[C@@H](O)[C@]1([H])[C@@](O)(C[C@H]2O)C	[H][C@@]12C=CO[C@H]([C@@]1([C@@](C[C@H]2O)(C)O)[H])O[C@H]3[C@H](O)[C@@H](O)[C@H](O)[C@@H](CO)O3	0+1i*(1/4)	0+1i*(1/4)	0	1	0	1	0	3	FALSE
Ajugoideae	Ajuga reptans	AJRE	ajugol	AJRE_G_25	Genus	.	A. salicifolia	.	Akbay, P., Calis, I., Heilmann, J. & Sticher, O. Ionone, Iridoid and Phenylethanoid Glycosides from Ajuga salicifolia. Z. Naturforsch 58, 177–180 (2003).	C[C@@]1(C[C@H]([C@H]2[C@@H]1[C@@H](OC=C2)O[C@H]3[C@@H]([C@H]([C@@H]([C@H](O3)CO)O)O)O)O)O	[H][C@@]12C=CO[C@@H](O)[C@]1([H])[C@@](O)(C[C@H]2O)C	[H][C@@]12C=CO[C@H]([C@@]1([C@@](C[C@H]2O)(C)O)[H])O[C@H]3[C@H](O)[C@@H](O)[C@H](O)[C@@H](CO)O3	0+1i*(1/4)	0+1i*(1/4)	0	1	0	1	0	3	FALSE
Ajugoideae	Ajuga reptans	AJRE	decumbeside B	AJRE_G_3	Genus	.	A. decumbens	.	Takeda, Y., Tsuchida, S. and Fujita, T., 1987. Four new iridoid glucoside p-coumaroyl esters from Ajuga decumbens. Phytochemistry, 26(8), pp.2303-2306.	O[C@]1(C[C@H]2[C@]3(C)O2)[C@]3([H])[C@H](O[C@@H]4O[C@H](CO)[C@@H](O)[C@H](O)[C@H]4OC(/C=C\C5=CC=C(O)C=C5)=O)OC=C1	O[C@@H]1OC=C[C@]2(O)[C@]1([C@@]3(C)O[C@H]3C2)[H]	O[C@]1([C@@]2([H])[C@]3(O[C@H]3C1)C)C=CO[C@H]2O[C@H]4[C@H](O)[C@@H](O)[C@H](O)[C@@H](CO)O4	0+1i*(1/4)	0+1i*(1/4)	1	0	0+1i*(3/4)	0+1i*(3/4)	0	3	FALSE
Ajugoideae	Ajuga reptans	AJRE	decumbeside A	AJRE_G_4	Genus	.	A. decumbens	.	Takeda, Y., Tsuchida, S. and Fujita, T., 1987. Four new iridoid glucoside p-coumaroyl esters from Ajuga decumbens. Phytochemistry, 26(8), pp.2303-2306.	O[C@]1(C[C@H]2[C@]3(C)O2)[C@]3([H])[C@H](O[C@@H]4O[C@H](CO)[C@@H](O)[C@H](O)[C@H]4OC(/C=C/C5=CC=C(O)C=C5)=O)OC=C1	O[C@@H]1OC=C[C@]2(O)[C@]1([C@@]3(C)O[C@H]3C2)[H]	O[C@]1([C@@]2([H])[C@]3(O[C@H]3C1)C)C=CO[C@H]2O[C@H]4[C@H](O)[C@@H](O)[C@H](O)[C@@H](CO)O4	0+1i*(1/4)	0+1i*(1/4)	1	0	0+1i*(3/4)	0+1i*(3/4)	0	3	FALSE
Ajugoideae	Ajuga reptans	AJRE	decumbeside D	AJRE_G_5	Genus	.	A. decumbens	.	Takeda, Y., Tsuchida, S. and Fujita, T., 1987. Four new iridoid glucoside p-coumaroyl esters from Ajuga decumbens. Phytochemistry, 26(8), pp.2303-2306.	O[C@]1([C@H](O)C[C@@]2(OC(C)=O)C)[C@]2([H])[C@H](O[C@@H]3O[C@H](CO)[C@@H](O)[C@H](OC(/C=C\C4=CC=C(O)C=C4)=O)[C@H]3O)OC=C1	O[C@@H]1OC=C[C@]2(O)[C@]1([C@@](O)(C[C@H]2O)C)[H]	O[C@]1([C@@]2([H])[C@@](C[C@H]1O)(C)O)C=CO[C@H]2O[C@H]3[C@H](O)[C@@H](O)[C@H](O)[C@@H](CO)O3	0+1i*(1/4)	0+1i*(1/4)	1	1	0	1	0	3	FALSE
Ajugoideae	Ajuga reptans	AJRE	decumbeside C	AJRE_G_6	Genus	.	A. decumbens	.	Takeda, Y., Tsuchida, S. and Fujita, T., 1987. Four new iridoid glucoside p-coumaroyl esters from Ajuga decumbens. Phytochemistry, 26(8), pp.2303-2306.	O[C@]1([C@H](O)C[C@@]2(OC(C)=O)C)[C@]2([H])[C@H](O[C@@H]3O[C@H](CO)[C@@H](O)[C@H](OC(/C=C/C4=CC=C(O)C=C4)=O)[C@H]3O)OC=C1	O[C@@H]1OC=C[C@]2(O)[C@]1([C@@](O)(C[C@H]2O)C)[H]	O[C@]1([C@@]2([H])[C@@](C[C@H]1O)(C)O)C=CO[C@H]2O[C@H]3[C@H](O)[C@@H](O)[C@H](O)[C@@H](CO)O3	0+1i*(1/4)	0+1i*(1/4)	1	1	0	1	0	3	FALSE
Ajugoideae	Ajuga reptans	AJRE	7-O-6'-O-malonylcachinesidic acid	AJRE_G_8	Genus	1 Gluc and 7-OH connected by malonyl	A. iva	A. pseudoiva	Chaari, A., Jannet, H.B., Mighri, Z., Lallemand, M.C. and Kunesch, N., 2002. 7-O-6'-O-Malonylcachinesidic Acid, a New Macrocyclic Iridoid Ester of Malonic Acid from the Tunisian Plant Ajuga pseudoiva. Journal of natural products, 65(4), pp.618-620.	O=C(O)C1=CO[C@@H](O[C@@H]2O[C@H](COC(C3)=O)[C@@H](O)[C@H](O)[C@H]2O)[C@@]4([H])[C@]1([H])C[C@H](OC3=O)[C@]4(C)O	O=C(C1=CO[C@H]([C@]2([C@@]1(C[C@@H]([C@@]2(O)C)O)[H])[H])O)O	O=C(O)C1=CO[C@@H](O[C@H]2[C@H](O)[C@@H](O)[C@H](O)[C@@H](CO)O2)[C@@]3([H])[C@]1([H])C[C@H](O)[C@]3(C)O	0+1i*(1/4)	0+1i*(1/4)	0	0	1	1	0	2	FALSE
Ajugoideae	Ajuga reptans	AJRE	8-O-acetylharpagide	AJRE_S_1	Species	.	A. reptans	.	Ono, M., Furusawa, C., Ozono, T., Oda, K., Yasuda, S., Okawa, M., Kinjo, J., Ikeda, T., Miyashita, H., Yoshimitsu, H. and Nohara, T., 2011. Four New Iridoid Glucosides from Ajuga reptans. Chemical and Pharmaceutical Bulletin, 59(8), pp.1065-1068.	C[C@]1(OC(C)=O)C[C@@H](O)[C@@]2(O)[C@]1([H])[C@H](O[C@@H]3O[C@H](CO)[C@@H](O)[C@H](O)[C@H]3O)OC=C2	O[C@@H]1OC=C[C@]2(O)[C@]1([C@@](O)(C[C@H]2O)C)[H]	O[C@]1([C@@]2([H])[C@@](C[C@H]1O)(C)O)C=CO[C@H]2O[C@H]3[C@H](O)[C@@H](O)[C@H](O)[C@@H](CO)O3	0+1i*(1/4)	0+1i*(1/4)	1	1	0	1	0	3	FALSE
Ajugoideae	Ajuga reptans	AJRE	Harpagide	AJRE_S_11	Species	.	A. reptans	.	Ono, M., Furusawa, C., Ozono, T., Oda, K., Yasuda, S., Okawa, M., Kinjo, J., Ikeda, T., Miyashita, H., Yoshimitsu, H. and Nohara, T., 2011. Four New Iridoid Glucosides from Ajuga reptans. Chemical and Pharmaceutical Bulletin, 59(8), pp.1065-1068.	C[C@]1(O)C[C@@H](O)[C@@]2(O)[C@]1([H])[C@H](O[C@@H]3O[C@H](CO)[C@@H](O)[C@H](O)[C@H]3O)OC=C2	O[C@@H]1OC=C[C@]2(O)[C@]1([C@@](O)(C[C@H]2O)C)[H]	O[C@]1([C@@]2([H])[C@@](C[C@H]1O)(C)O)C=CO[C@H]2O[C@H]3[C@H](O)[C@@H](O)[C@H](O)[C@@H](CO)O3	0+1i*(1/4)	0+1i*(1/4)	1	1	0	1	0	3	FALSE
Ajugoideae	Ajuga reptans	AJRE	Reptoside	AJRE_S_2	Species	.	A. reptans	.	Guiso et al. Gazzetta Chimica Italiana, 1974 , vol. 104, p. 403,404 Ajuga reptans	C[C@]1(OC(C)=O)CC[C@@]2(O)[C@]1([H])[C@H](O[C@@H]3O[C@H](CO)[C@@H](O)[C@H](O)[C@H]3O)OC=C2	O[C@@H]1OC=C[C@@](O)(CC[C@]2(C)O)[C@]12[H]	O[C@](CC[C@@]1(O)C)([C@]21[H])C=CO[C@H]2O[C@H]3[C@H](O)[C@@H](O)[C@H](O)[C@@H](CO)O3	0+1i*(1/4)	0+1i*(1/4)	1	0	0	1	0	3	FALSE
Ajugoideae	Ajuga reptans	AJRE	6-epi-8-O-acetyl-harpagide	AJRE_S_3	Species	.	A. reptans	.	Ono, M., Furusawa, C., Ozono, T., Oda, K., Yasuda, S., Okawa, M., Kinjo, J., Ikeda, T., Miyashita, H., Yoshimitsu, H. and Nohara, T., 2011. Four New Iridoid Glucosides from Ajuga reptans. Chemical and Pharmaceutical Bulletin, 59(8), pp.1065-1068.	C[C@]1(OC(C)=O)C[C@H](O)[C@@]2(O)[C@]1([H])[C@H](O[C@@H]3O[C@H](CO)[C@@H](O)[C@H](O)[C@H]3O)OC=C2	[H][C@@]12[C@](C[C@@H]([C@@]1(C=CO[C@H]2O)O)O)(O)C	O[C@H]1[C@H](O[C@@H]2OC=C[C@@](O)([C@H](C[C@]3(C)O)O)[C@]23[H])O[C@H](CO)[C@@H](O)[C@@H]1O	0+1i*(1/4)	0+1i*(1/4)	1	1	0	1	0	3	TRUE
Ajugoideae	Ajuga reptans	AJRE	Ajugoside	AJRE_S_5	Species	.	A. reptans	.	Guiso et al. Gazzetta Chimica Italiana, 1974 , vol. 104, p. 403,404 Ajuga reptans	C[C@]1(OC(C)=O)CC(O)[C@@]2([H])[C@]1([H])[C@H](O[C@@H]3O[C@H](CO)[C@@H](O)[C@H](O)[C@H]3O)OC=C2	[H][C@@]12C=CO[C@@H](O)[C@]1([H])[C@@](O)(C[C@H]2O)C	[H][C@@]12C=CO[C@H]([C@@]1([C@@](C[C@H]2O)(C)O)[H])O[C@H]3[C@H](O)[C@@H](O)[C@H](O)[C@@H](CO)O3	0+1i*(1/4)	0+1i*(1/4)	0	1	0	1	0	3	FALSE
Ajugoideae	Ajuga reptans	AJRE	ajureptaside C	AJRE_S_6	Species	.	A. reptans	.	Ono, M., Furusawa, C., Ozono, T., Oda, K., Yasuda, S., Okawa, M., Kinjo, J., Ikeda, T., Miyashita, H., Yoshimitsu, H. and Nohara, T., 2011. Four New Iridoid Glucosides from Ajuga reptans. Chemical and Pharmaceutical Bulletin, 59(8), pp.1065-1068.	C[C@]1(O)C[C@@H](O)C2=C[C@H](OC)O[C@@H](O[C@@H]3O[C@H](CO)[C@@H](O)[C@H](O)[C@H]3O)[C@@]21[H]	[H][C@@]12[C@](O)(C)C[C@@H](O)C1=C[C@H](O)O[C@H]2O	[H][C@@]12[C@](C)(C[C@H](C1=C[C@@H](O[C@H]2O[C@H]3[C@H](O)[C@@H](O)[C@H](O)[C@@H](CO)O3)O)O)O	1	0+1i*(1/4)	0+1i*(1/4)	1	0	1	0	3	FALSE
Ajugoideae	Ajuga reptans	AJRE	ajureptaside B	AJRE_S_7	Species	.	A. reptans	.	Ono, M., Furusawa, C., Ozono, T., Oda, K., Yasuda, S., Okawa, M., Kinjo, J., Ikeda, T., Miyashita, H., Yoshimitsu, H. and Nohara, T., 2011. Four New Iridoid Glucosides from Ajuga reptans. Chemical and Pharmaceutical Bulletin, 59(8), pp.1065-1068.	C[C@]1(OC(C)=O)C[C@@H](O)[C@@]2(O)[C@]1([H])[C@H](O[C@@H]3O[C@H](CO)[C@@H](O)[C@H](O)[C@H]3O)OCC2	O[C@@H]1OCC[C@@](O)([C@@H](C[C@]2(C)O)O)[C@]12[H]	O[C@]([C@H](O)C[C@@]1(O)C)([C@]21[H])CCO[C@H]2O[C@H]3[C@H](O)[C@@H](O)[C@H](O)[C@@H](CO)O3	0	0	1	1	0	1	0	3	FALSE
Ajugoideae	Ajuga reptans	AJRE	ajureptaside A	AJRE_S_8	Species	.	A. reptans	.	Ono, M., Furusawa, C., Ozono, T., Oda, K., Yasuda, S., Okawa, M., Kinjo, J., Ikeda, T., Miyashita, H., Yoshimitsu, H. and Nohara, T., 2011. Four New Iridoid Glucosides from Ajuga reptans. Chemical and Pharmaceutical Bulletin, 59(8), pp.1065-1068.	C[C@]1(OC(C)=O)C[C@@H](O)[C@@]2(O)[C@]1([H])[C@H](O[C@@H]3O[C@H](CO)[C@@H](O)[C@H](O)[C@H]3O)O[C@@H](OC)[C@@H]2O	O[C@@H]1[C@@](O)([C@@H](C[C@]2(C)O)O)[C@]2([H])[C@H](O)O[C@H]1O	O[C@@H]1[C@@]([C@H](O)C[C@@]2(O)C)([C@@]2([C@@H](O[C@H]1O)O[C@H]3[C@H](O)[C@@H](O)[C@H](O)[C@@H](CO)O3)[H])O	1	1	1	1	0	1	0	3	FALSE
Ajugoideae	Ajuga reptans	AJRE	ajureptaside D	AJRE_S_9	Species	.	A. reptans	.	Ono, M., Furusawa, C., Ozono, T., Oda, K., Yasuda, S., Okawa, M., Kinjo, J., Ikeda, T., Miyashita, H., Yoshimitsu, H. and Nohara, T., 2011. Four New Iridoid Glucosides from Ajuga reptans. Chemical and Pharmaceutical Bulletin, 59(8), pp.1065-1068.	[H][C@@]12[C@@](C(C=C2C)=O)(O[C@@H]3O[C@H](CO)[C@@H](O)[C@H](O)[C@H]3O)C=CO[C@H]1O[C@@H]4O[C@H](CO)[C@@H](O)[C@H](O)[C@H]4O	O[C@H](OC=C[C@@]12O)[C@]2([H])C(C)=CC1=O	O[C@@]12C=CO[C@H]([C@@]1(C(C)=CC2=O)[H])O[C@H]3[C@H](O)[C@@H](O)[C@H](O)[C@@H](CO)O3	0+1i*(1/4)	0+1i*(1/4)	1	2	0+1i*(1/4)	0+1i*(1/4)	0	3	FALSE
Ajugoideae	Ajuga reptans	AJRE	Harpagoside	AJRE_S_12	Species	.	A. reptans	.	Toiu, A., Mocan, A., Vlase, L., Pârvu, A.E., Vodnar, D.C., Gheldiu, A.-M., Moldovan, C., and Oniga, I. 2019. Comparative Phytochemical Profile, Antioxidant, Antimicrobial and In Vivo Anti-Inflammatory Activity of Different Extracts of Traditionally Used Romanian Ajuga genevensis L. and A. reptans L. (Lamiaceae). Molecules 24(8)	C[C@@]1(C[C@H]([C@]2([C@@H]1[C@@H](OC=C2)O[C@H]3[C@@H]([C@H]([C@@H]([C@H](O3)CO)O)O)O)O)O)OC(=O)/C=C/C4=CC=CC=C4	O[C@@H]1OC=C[C@]2(O)[C@]1([C@@](O)(C[C@H]2O)C)[H]	O[C@]1([C@@]2([H])[C@@](C[C@H]1O)(C)O)C=CO[C@H]2O[C@H]3[C@H](O)[C@@H](O)[C@H](O)[C@@H](CO)O3	0+1i*(1/4)	0+1i*(1/4)	1	1	0	1	0	3	FALSE
Ajugoideae	Ajuga reptans	AJRE	Aucubin	AJRE_S_13	Species	.	A. reptans	.	Toiu, A., Mocan, A., Vlase, L., Pârvu, A.E., Vodnar, D.C., Gheldiu, A.-M., Moldovan, C., and Oniga, I. 2019. Comparative Phytochemical Profile, Antioxidant, Antimicrobial and In Vivo Anti-Inflammatory Activity of Different Extracts of Traditionally Used Romanian Ajuga genevensis L. and A. reptans L. (Lamiaceae). Molecules 24(8)	[H][C@]1([C@H](O)C=C2CO)[C@]2([H])[C@H](O[C@@H]3[C@@H](O)[C@H](O)[C@@H](O)[C@H](CO)O3)OC=C1	O[C@@H]1OC=C[C@]2([H])[C@]1(C(CO)=C[C@H]2O)[H]	[H][C@]1([C@@]2([H])C(CO)=C[C@H]1O)C=CO[C@H]2O[C@H]3[C@H](O)[C@@H](O)[C@H](O)[C@@H](CO)O3	0+1i*(1/4)	0+1i*(1/4)	0	1	0+1i*(1/4)	0+1i*(1/4)	1	3	FALSE
Ajugoideae	Ajuga reptans	AJRE	Catalpol	AJRE_S_14	Species	.	A. reptans	.	Toiu, A., Mocan, A., Vlase, L., Pârvu, A.E., Vodnar, D.C., Gheldiu, A.-M., Moldovan, C., and Oniga, I. 2019. Comparative Phytochemical Profile, Antioxidant, Antimicrobial and In Vivo Anti-Inflammatory Activity of Different Extracts of Traditionally Used Romanian Ajuga genevensis L. and A. reptans L. (Lamiaceae). Molecules 24(8)	C1=CO[C@H]([C@H]2[C@@H]1[C@@H]([C@H]3[C@@]2(O3)CO)O)O[C@H]4[C@@H]([C@H]([C@@H]([C@H](O4)CO)O)O)O	O[C@@H]1OC=C[C@]2([H])[C@]1([C@]3(O[C@]3([C@H]2O)[H])CO)[H]	[H][C@]1([C@@]2([H])[C@@]3(CO)O[C@@]3([H])[C@H]1O)C=CO[C@H]2O[C@H]4[C@H](O)[C@@H](O)[C@H](O)[C@@H](CO)O4	0+1i*(1/4)	0+1i*(1/4)	0	1	0+1i*(3/4)	0+1i*(3/4)	1	3	FALSE
Ajugoideae	Ajuga reptans	AJRE	Jaranidoside	AJRE_G_26	Genus	.	A. spectabilis	.	Boros, C.A., and Stermitz, F.R. 1990. Iridoids. An updated review. Part I. Journal of Natural Products 53(5): 1055-147.	[H][C@@]12[C@]([C@@H](O)[C@H]([C@@]1(C=CO[C@H]2O[C@@H]3[C@@H](O)[C@H](O)[C@@H](O)[C@H](CO)O3)O)O)(O)C	[H][C@@]12[C@]([C@@H](O)[C@H]([C@@]1(C=CO[C@H]2O)O)O)(O)C	[H][C@@]12[C@]([C@@H](O)[C@H]([C@@]1(C=CO[C@H]2O[C@@H]3[C@@H](O)[C@H](O)[C@@H](O)[C@H](CO)O3)O)O)(O)C	0+1i*(1/4)	0+1i*(1/4)	1	1	1	1	0	3	FALSE
Ajugoideae	Ajuga reptans	AJRE	6'-O-galloyl-7,8-dehydroharpagide	AJRE_G_27	Genus	.	A. remota	.	Manguro, L.O.A., Lemmen, P. and Hao, P. 2011. Iridoid glycosides from Underground Parts of Ajuga remota. Rec. Nat. Prod., 5(3), pp.147-57.	[H][C@@]12C(C)=C[C@H]([C@@]1(C=CO[C@H]2O[C@@H]3[C@@H](O)[C@H](O)[C@@H](O)[C@H](COC(C4=CC(O)=C(O)C(O)=C4)=O)O3)O)O	[H][C@@]12C(C)=C[C@H]([C@@]1(C=CO[C@H]2O)O)O	[H][C@@]12C(C)=C[C@H]([C@@]1(C=CO[C@H]2O[C@@H]3[C@@H](O)[C@H](O)[C@@H](O)[C@H](CO)O3)O)O	0+1i*(1/4)	0+1i*(1/4)	1	1	0+1i*(1/4)	0+1i*(1/4)	0	3	FALSE
Ajugoideae	Ajuga reptans	AJRE	7-O-6′-O-Malonylcachinesidic acid	AJRE_G_28	Genus	.	A. pseudoiva	.	Chaari, A., Jannet, H.B., Mighri, Z., Lallemand, M.C. and Kunesch, N., 2002. 7-O-6'-O-Malonylcachinesidic Acid, a New Macrocyclic Iridoid Ester of Malonic Acid from the Tunisian Plant Ajuga pseudoiva. Journal of natural products, 65(4), pp.618-620.	[H][C@@]12[C@]([C@@H](OC(C3)=O)C[C@@]1(C(C(O)=O)=CO[C@H]2O[C@@H]4O[C@H]([C@@H]([C@H]([C@@H]4O)O)O)COC3=O)O)(O)C	[H][C@@]12[C@]([C@@H](O)C[C@@]1(C(C(O)=O)=CO[C@H]2O)O)(O)C	[H][C@@]12[C@]([C@@H](O)C[C@@]1(C(C(O)=O)=CO[C@H]2O[C@@H]3O[C@H]([C@@H]([C@H]([C@@H]3O)O)O)CO)O)(O)C	0+1i*(1/4)	0+1i*(1/4)	1	0	1	1	0	2	FALSE
Ajugoideae	Ajuga reptans	AJRE	Teuhircoside	AJRE_G_29	Genus	.	A. taiwanensis	.	Chan, Y.Y., Wu, T.S., Kuoh, C.S. and Damu, A.G., 2005. A new phytoecdysteroid from Ajuga taiwanensis. Chemical and pharmaceutical bulletin, 53(7), pp.836-838.	[H][C@@]12C(C)=CC([C@@]1(C=CO[C@H]2O[C@@H]3[C@@H](O)[C@H](O)[C@@H](O)[C@H](CO)O3)[H])=O	[H][C@@]12C(C)=CC([C@@]1(C=CO[C@H]2O)[H])=O	[H][C@@]12C(C)=CC([C@@]1(C=CO[C@H]2O[C@@H]3[C@@H](O)[C@H](O)[C@@H](O)[C@H](CO)O3)[H])=O	0+1i*(1/4)	0+1i*(1/4)	0	2	0+1i*(1/4)	0+1i*(1/4)	0	3	FALSE
Ajugoideae	Ajuga reptans	AJRE	6-Keto-8-acetylharpagide	AJRE_G_30	Genus	.	A. remota	.	Manguro, L.O.A., Ogur, J.A., Okora, D.M., Wagai, S.O. and Lemmen P. 2006. Further flavonol and iridoid glycosides from Ajuga remota aerial parts. Journal of Asian Natural Products Research. 9(7): 617-29	[H][C@@]12[C@](CC([C@@]1(C=CO[C@H]2O[C@@H]3[C@@H](O)[C@H](O)[C@@H](O)[C@H](CO)O3)O)=O)(OC(C)=O)C	[H][C@@]12[C@](CC([C@@]1(C=CO[C@H]2O)O)=O)(O)C	[H][C@@]12[C@](CC([C@@]1(C=CO[C@H]2O[C@@H]3[C@@H](O)[C@H](O)[C@@H](O)[C@H](CO)O3)O)=O)(O)C	0+1i*(1/4)	0+1i*(1/4)	1	2	0	1	0	3	FALSE
Ajugoideae	Ajuga reptans	AJRE	6,7-Dehydro-8-acetylharpagide	AJRE_G_31	Genus	.	A. remota	.	Manguro, L.O.A., Ogur, J.A., Okora, D.M., Wagai, S.O. and Lemmen P. 2006. Further flavonol and iridoid glycosides from Ajuga remota aerial parts. Journal of Asian Natural Products Research. 9(7): 617-29	[H][C@@]12[C@](C=C[C@@]1(C=CO[C@H]2O[C@@H]3[C@@H](O)[C@H](O)[C@@H](O)[C@H](CO)O3)O)(OC(C)=O)C	[H][C@@]12[C@](C=C[C@@]1(C=CO[C@H]2O)O)(O)C	[H][C@@]12[C@](C=C[C@@]1(C=CO[C@H]2O[C@@H]3[C@@H](O)[C@H](O)[C@@H](O)[C@H](CO)O3)O)(O)C	0+1i*(1/4)	0+1i*(1/4)	1	0+1i*(1/4)	0+1i*(1/4)	1	0	3	FALSE
Outgroup	Aureolaria pectinata	AUPE	aucubin	AUPE_G_1	Genus	.	A. flava	.	Belofsky, G., Bowers, M.D., Janzen, S. & Stermitz, F. Phytochemistry 28, 1601–1604 (1989).	[H][C@]1([C@H](O)C=C2CO)[C@]2([H])[C@H](O[C@@H]3[C@@H](O)[C@H](O)[C@@H](O)[C@H](CO)O3)OC=C1	O[C@@H]1OC=C[C@]2([H])[C@]1(C(CO)=C[C@H]2O)[H]	[H][C@]1([C@@]2([H])C(CO)=C[C@H]1O)C=CO[C@H]2O[C@H]3[C@H](O)[C@@H](O)[C@H](O)[C@@H](CO)O3	0+1i*(1/4)	0+1i*(1/4)	0	1	0+1i*(1/4)	0+1i*(1/4)	1	3	FALSE
Outgroup	Aureolaria pectinata	AUPE	8-acetyl-harpagide	AUPE_G_2	Genus	.	A. flava	.	Belofsky, G., Bowers, M.D., Janzen, S. & Stermitz, F. Phytochemistry 28, 1601–1604 (1989).	O[C@]1([C@H](O)C[C@]2(C)OC(C)=O)[C@]2([H])[C@H](O[C@@H]3[C@@H](O)[C@H](O)[C@@H](O)[C@H](CO)O3)OC=C1	O[C@@H]1OC=C[C@]2(O)[C@]1([C@@](O)(C[C@H]2O)C)[H]	O[C@]1([C@@]2([H])[C@@](C[C@H]1O)(C)O)C=CO[C@H]2O[C@H]3[C@H](O)[C@@H](O)[C@H](O)[C@@H](CO)O3	0+1i*(1/4)	0+1i*(1/4)	1	1	0	1	0	3	FALSE
Outgroup	Aureolaria pectinata	AUPE	8-epiloganin	AUPE_G_3	Genus	.	A. flava	.	Belofsky, G., Bowers, M.D., Janzen, S. & Stermitz, F. Phytochemistry 28, 1601–1604 (1989).	[H][C@]1(C[C@H](O)[C@H]2C)[C@]2([H])[C@H](O[C@@H]3[C@@H](O)[C@H](O)[C@@H](O)[C@H](CO)O3)OC=C1C(OC)=O	O=C(C1=CO[C@H]([C@@]2([C@@H]([C@H](C[C@]12[H])O)C)[H])O)O	O=C(O)C1=CO[C@@H](O[C@H]2[C@H](O)[C@@H](O)[C@H](O)[C@@H](CO)O2)[C@]3([H])[C@H](C)[C@@H](O)C[C@]13[H]	0+1i*(1/4)	0+1i*(1/4)	0	0	1	0	0	2	FALSE
Outgroup	Aureolaria pectinata	AUPE	gardoside methyl ester	AUPE_G_4	Genus	.	A. flava	.	Belofsky, G., Bowers, M.D., Janzen, S. & Stermitz, F. Phytochemistry 28, 1601–1604 (1989).	[H][C@]1(C[C@H](O)C2=C)[C@]2([H])[C@H](O[C@@H]3[C@@H](O)[C@H](O)[C@@H](O)[C@H](CO)O3)OC=C1C(OC)=O	O=C(C1=CO[C@H]([C@@]2(C([C@H](C[C@]12[H])O)=C)[H])O)O	O=C(O)C1=CO[C@@H](O[C@H]2[C@H](O)[C@@H](O)[C@H](O)[C@@H](CO)O2)[C@]3([H])C([C@@H](O)C[C@]13[H])=C	0+1i*(1/4)	0+1i*(1/4)	0	0	1	0+1i*(1/4)	0+1i*(1/4)	2	FALSE
Lamioideae	Ballota pseudodictamnus	BAPS	verminoside	BAPS_G_1	Genus	Only report of iridoid in Ballota	B. undulata	.	Siciliano, T., Bader, A., Vassallo, A., Braca, A., Morelli, I., Pizza, C. & De Tommasi, N. Secondary metabolites from Ballota undulata (Lamiaceae). Biochem. Syst. Ecol. 33, 341–351 (2005).	[H][C@]1([C@H](OC(/C=C/C2=CC=C(O)C(O)=C2)=O)[C@@](O3)([H])[C@@]43CO)[C@]4([H])[C@H](O[C@@H]5[C@@H](O)[C@H](O)[C@@H](O)[C@H](CO)O5)OC=C1	O[C@@H]1OC=C[C@]2([H])[C@]1([C@]3(O[C@]3([C@H]2O)[H])CO)[H]	[H][C@]1([C@@]2([H])[C@@]3(CO)O[C@@]3([H])[C@H]1O)C=CO[C@H]2O[C@H]4[C@H](O)[C@@H](O)[C@H](O)[C@@H](CO)O4	0+1i*(1/4)	0+1i*(1/4)	0	1	0+1i*(3/4)	0+1i*(3/4)	1	3	FALSE
Lamioideae	Betonica officinalis	BEOF	ajugol	BEOF_G_1	Genus	.	B. macrantha	Stachys macrantha	Çalis, İ., Başaran, A.A., Saracogˇlu, İ. and St, O., 1992. Iridoid and phenylpropanoid glycosides from Stachys macrantha. Phytochemistry, 31(1), pp.167-169.	C[C@@]1(C[C@H]([C@H]2[C@@H]1[C@@H](OC=C2)O[C@H]3[C@@H]([C@H]([C@@H]([C@H](O3)CO)O)O)O)O)O	[H][C@@]12C=CO[C@@H](O)[C@]1([H])[C@@](O)(C[C@H]2O)C	[H][C@@]12C=CO[C@H]([C@@]1([C@@](C[C@H]2O)(C)O)[H])O[C@H]3[C@H](O)[C@@H](O)[C@H](O)[C@@H](CO)O3	0+1i*(1/4)	0+1i*(1/4)	0	1	0	1	0	3	FALSE
Lamioideae	Betonica officinalis	BEOF	repetoside	BEOF_G_2	Genus	.	B. macrantha	S. macrantha	Çalis, İ., Başaran, A.A., Saracogˇlu, İ. and St, O., 1992. Iridoid and phenylpropanoid glycosides from Stachys macrantha. Phytochemistry, 31(1), pp.167-169.	C[C@]1(OC(C)=O)CC[C@]2([C@@]1([C@@H](OC=C2)O[C@H]3[C@@H]([C@H]([C@@H]([C@H](O3)CO)O)O)O)[H])O	C[C@]1(O)CC[C@]2([C@@]1([C@@H](OC=C2)O)[H])O	O[C@](CC[C@@]1(O)C)([C@]21[H])C=CO[C@H]2O[C@H]3[C@H](O)[C@@H](O)[C@H](O)[C@@H](CO)O3	0+1i*(1/4)	0+1i*(1/4)	1	0	0	1	0	3	FALSE
Lamioideae	Betonica officinalis	BEOF	macranthoside	BEOF_G_3	Genus	.	B. macrantha	S. macrantha	Çalis, İ., Başaran, A.A., Saracogˇlu, İ. and St, O., 1992. Iridoid and phenylpropanoid glycosides from Stachys macrantha. Phytochemistry, 31(1), pp.167-169.	OC[C@H]1O[C@@H](O[C@@H]2OC=C[C@]3(O)[C@]2([C@](C)(C[C@H]3O)OC(/C=C/C4=CC(OC)=C(OC)C=C4)=O)[H])[C@H](O)[C@@H](O)[C@@H]1O	O[C@@H]1OC=C[C@]2(O)[C@]1([C@](C)(C[C@H]2O)O)[H]	O[C@]1([C@@]2([H])[C@@](C[C@H]1O)(C)O)C=CO[C@H]2O[C@H]3[C@H](O)[C@@H](O)[C@H](O)[C@@H](CO)O3	0+1i*(1/4)	0+1i*(1/4)	1	1	0	1	0	3	FALSE
Lamioideae	Betonica officinalis	BEOF	harpagide	BEOF_S_1	Species	.	B. officinalis	.	Háznagy‐Radnai, E., Balogh, Á., Czigle, S., Máthé, I., Hohmann, J., & Blazsó, G. (2012). Antiinflammatory activities of Hungarian Stachys species and their iridoids. Phytotherapy Research, 26(4), 505-509.	C[C@@]1(C[C@H]([C@]2(C1[C@@H](OC=C2)O[C@H]3[C@@H]([C@H]([C@@H]([C@H](O3)CO)O)O)O)O)O)O	O[C@@H]1OC=C[C@]2(O)[C@]1([C@@](O)(C[C@H]2O)C)[H]	O[C@]1([C@@]2([H])[C@@](C[C@H]1O)(C)O)C=CO[C@H]2O[C@H]3[C@H](O)[C@@H](O)[C@H](O)[C@@H](CO)O3	0+1i*(1/4)	0+1i*(1/4)	1	1	0	1	0	3	FALSE
Lamioideae	Betonica officinalis	BEOF	8-O-acetyl-harpagide	BEOF_S_2	Species	.	B. officinalis	.	Háznagy‐Radnai, E., Balogh, Á., Czigle, S., Máthé, I., Hohmann, J., & Blazsó, G. (2012). Antiinflammatory activities of Hungarian Stachys species and their iridoids. Phytotherapy Research, 26(4), 505-509.	O[C@H](C[C@]1(C)OC(C)=O)[C@@]2(O)[C@]1([H])[C@H](O[C@H]3[C@H](O)[C@@H](O)[C@H](O)[C@@H](CO)O3)OC=C2	O[C@@H]1OC=C[C@]2(O)[C@]1([C@@](O)(C[C@H]2O)C)[H]	O[C@]1([C@@]2([H])[C@@](C[C@H]1O)(C)O)C=CO[C@H]2O[C@H]3[C@H](O)[C@@H](O)[C@H](O)[C@@H](CO)O3	0+1i*(1/4)	0+1i*(1/4)	1	1	0	1	0	3	FALSE
Lamioideae	Betonica officinalis	BEOF	ajugoside	BEOF_S_3	Species	.	B. officinalis	.	Háznagy‐Radnai, E., Balogh, Á., Czigle, S., Máthé, I., Hohmann, J., & Blazsó, G. (2012). Antiinflammatory activities of Hungarian Stachys species and their iridoids. Phytotherapy Research, 26(4), 505-509.	OC[C@@H](O1)[C@@H](O)[C@H](O)[C@@H](O)[C@@H]1O[C@H]2[C@@]3([H])[C@@]([C@H](O)C[C@@]3(OC(C)=O)C)([H])C=CO2	[H][C@@]12C=CO[C@@H](O)[C@]1([H])[C@@](O)(C[C@H]2O)C	[H][C@@]12C=CO[C@H]([C@@]1([C@@](C[C@H]2O)(C)O)[H])O[C@H]3[C@H](O)[C@@H](O)[C@H](O)[C@@H](CO)O3	0+1i*(1/4)	0+1i*(1/4)	0	1	0	1	0	3	FALSE
Lamioideae	Betonica officinalis	BEOF	allobeonicoside	BEOF_S_4	Species	.	B. officinalis	.	Jeker, M., Sticher, O., Çaliş, İ. & Rüedi, P. Allobetonicoside and 6- O -Acetylmioporoside: Two new iridoid glycosides from Betonica officinalis L. Helv. Chim. Acta 72, 1787–1791 (1989).	CC1=CC(=O)[C@]2([C@@H]1[C@@H](OC=C2)O[C@H]3[C@@H]([C@H]([C@@H]([C@H](O3)CO)O)O)O)O[C@H]4[C@@H]([C@@H]([C@@H]([C@H](O4)CO)O)O)O	O[C@H](OC=C[C@@]12O)[C@]2([H])C(C)=CC1=O	O[C@@]12C=CO[C@H]([C@@]1(C(C)=CC2=O)[H])O[C@H]3[C@H](O)[C@@H](O)[C@H](O)[C@@H](CO)O3	0+1i*(1/4)	0+1i*(1/4)	1	2	0+1i*(1/4)	0+1i*(1/4)	0	3	FALSE
Lamioideae	Betonica officinalis	BEOF	aucubin	BEOF_S_5	Species	.	B. officinalis	.	Háznagy‐Radnai, E., Balogh, Á., Czigle, S., Máthé, I., Hohmann, J., & Blazsó, G. (2012). Antiinflammatory activities of Hungarian Stachys species and their iridoids. Phytotherapy Research, 26(4), 505-509.	C1=CO[C@H]([C@H]2[C@@H]1[C@@H](C=C2CO)O)O[C@H]3[C@@H]([C@H]([C@@H]([C@H](O3)CO)O)O)O	O[C@H]1[C@@H]2C(CO)=C[C@H]([C@@H]2C=CO1)O	OCC1=C[C@@H](O)[C@H](C=CO2)[C@@H]1[C@@H]2O[C@H]3[C@H](O)[C@@H](O)[C@H](O)[C@@H](CO)O3	0+1i*(1/4)	0+1i*(1/4)	0	1	0+1i*(1/4)	0+1i*(1/4)	1	3	FALSE
Lamioideae	Betonica officinalis	BEOF	harpagoside	BEOF_S_6	Species	.	B. officinalis	.	Háznagy‐Radnai, E., Balogh, Á., Czigle, S., Máthé, I., Hohmann, J., & Blazsó, G. (2012). Antiinflammatory activities of Hungarian Stachys species and their iridoids. Phytotherapy Research, 26(4), 505-509.	C[C@@]1(C[C@H]([C@]2([C@@H]1[C@@H](OC=C2)O[C@H]3[C@@H]([C@H]([C@@H]([C@H](O3)CO)O)O)O)O)O)OC(=O)/C=C/C4=CC=CC=C4	O[C@@H]1OC=C[C@]2(O)[C@]1([C@@](O)(C[C@H]2O)C)[H]	O[C@]1([C@@]2([H])[C@@](C[C@H]1O)(C)O)C=CO[C@H]2O[C@H]3[C@H](O)[C@@H](O)[C@H](O)[C@@H](CO)O3	0+1i*(1/4)	0+1i*(1/4)	1	1	0	1	0	3	FALSE
Prostantheroideae	Callicarpa americana	CAAM	6″-O-trans-caffeoylcatalpol	CAAM_G_10	Genus	.	C. nudiflora	.	Luo, Yue-Hua; Fu, Hui-Zheng; Huang, Bo; Chen, Wei-Kang; Ma, Shuang-Cheng Journal of Asian Natural Products Research, 2016 , vol. 18, # 3 p. 274 - 279	NA	O[C@@H]1OC=C[C@]2([H])[C@]1([C@]3(O[C@]3([C@H]2O)[H])CO)[H]	[H][C@]1([C@@]2([H])[C@@]3(CO)O[C@@]3([H])[C@H]1O)C=CO[C@H]2O[C@H]4[C@H](O)[C@@H](O)[C@H](O)[C@@H](CO)O4	0+1i*(1/4)	0+1i*(1/4)	0	1	0+1i*(3/4)	0+1i*(3/4)	1	3	FALSE
Prostantheroideae	Callicarpa americana	CAAM	6″-O-trans-feruloylcatalpol	CAAM_G_11	Genus	.	C. nudiflora	.	Feng, S. X., Yi, B., Zhang, M., Xu, J., Lin, H., & Xu, W. T. (2017). Iridoid glycosides from Callicarpa nudiflora Hook. Natural product research, 31(2), 181-189.	NA	O[C@@H]1OC=C[C@]2([H])[C@]1([C@]3(O[C@]3([C@H]2O)[H])CO)[H]	[H][C@]1([C@@]2([H])[C@@]3(CO)O[C@@]3([H])[C@H]1O)C=CO[C@H]2O[C@H]4[C@H](O)[C@@H](O)[C@H](O)[C@@H](CO)O4	0+1i*(1/4)	0+1i*(1/4)	0	1	0+1i*(3/4)	0+1i*(3/4)	1	3	FALSE
Prostantheroideae	Callicarpa americana	CAAM	3″-methoxy-agnucastoside C	CAAM_G_12	Genus	.	C. nudiflora	.	Feng, S. X., Yi, B., Zhang, M., Xu, J., Lin, H., & Xu, W. T. (2017). Iridoid glycosides from Callicarpa nudiflora Hook. Natural product research, 31(2), 181-189.	C[C@]1([H])[C@](OC(/C([H])=C([H])/C2=CC=C(O)C=C2)=O)([H])CC3([H])C(C(O)=O)=CO[C@](O[C@]4([H])[C@](O)([H])[C@@](O)([H])[C@](O)([H])[C@](O4)([H])COC(/C([H])=C([H])/C5=CC(O)=C(O)C=C5)=O)([H])C13[H]	O=C(C1=CO[C@H]([C@@]2([C@@H]([C@H](C[C@]12[H])O)C)[H])O)O	O=C(O)C1=CO[C@@H](O[C@H]2[C@H](O)[C@@H](O)[C@H](O)[C@@H](CO)O2)[C@]3([H])[C@H](C)[C@@H](O)C[C@]13[H]	0+1i*(1/4)	0+1i*(1/4)	0	0	1	0	0	2	FALSE
Prostantheroideae	Callicarpa americana	CAAM	ampicoside (picroside II)	CAAM_G_13	Genus	.	C. formosana	.	Wang, Yu-Mei; Xiao, Huai; Liu, Ji-Kai; Wang, Fei, Journal of Asian Natural Products Research, 2010 , vol. 12, # 3 p. 220 - 226	COC1=C(C=CC(=C1)C(=O)OC2C3C=COC(C3C4(C2O4)CO)O[C@H]5[C@@H]([C@H]([C@@H]([C@H](O5)CO)O)O)O)O	O[C@@H]1OC=C[C@]2([H])[C@]1([C@]3(O[C@]3([C@H]2O)[H])CO)[H]	[H][C@]1([C@@]2([H])[C@@]3(CO)O[C@@]3([H])[C@H]1O)C=CO[C@H]2O[C@H]4[C@H](O)[C@@H](O)[C@H](O)[C@@H](CO)O4	0+1i*(1/4)	0+1i*(1/4)	0	1	0+1i*(3/4)	0+1i*(3/4)	1	3	FALSE
Prostantheroideae	Callicarpa americana	CAAM	10-O-(E)-p-coumaroylgeniposidic acid	CAAM_G_14	Genus	.	C. nudiflora	.	Luo, Yue-Hua; Fu, Hui-Zheng; Huang, Bo; Chen, Wei-Kang; Ma, Shuang-Cheng Journal of Asian Natural Products Research, 2016 , vol. 18, # 3 p. 274 - 279	NA	O[C@@H]1OC=C(C(O)=O)[C@@H]2[C@H]1C(CO)=CC2	OC(C([C@@H]1[C@H]2C(CO)=CC1)=CO[C@H]2O[C@H]3[C@H](O)[C@@H](O)[C@H](O)[C@@H](CO)O3)=O	0+1i*(1/4)	0+1i*(1/4)	0	0	0+1i*(1/4)	0+1i*(1/4)	1	2	FALSE
Prostantheroideae	Callicarpa americana	CAAM	Agnucastoside C	CAAM_G_15	Genus	.	C. nudiflora	.	Feng, S. X., Yi, B., Zhang, M., Xu, J., Lin, H., & Xu, W. T. (2017). Iridoid glycosides from Callicarpa nudiflora Hook. Natural product research, 31(2), 181-189.	OC1=CC=C(/C=C/C(O[C@H]2C[C@@H]3C(C(O)=O)=CO[C@H]([C@@H]3[C@@H]2C)O[C@@H]4O[C@@H]([C@H]([C@@H]([C@H]4O)O)O)COC(/C=C/C(C=C5)=CC(O)=C5O)=O)=O)C=C1	OC(C([C@@](C[C@@H]([C@H]1C)O)([C@@]12[H])[H])=CO[C@H]2O)=O	O=C(O)C1=CO[C@@H](O[C@H]2[C@H](O)[C@@H](O)[C@H](O)[C@@H](CO)O2)[C@]3([H])[C@H](C)[C@@H](O)C[C@]13[H]	0+1i*(1/4)	0+1i*(1/4)	0	0	1	0	0	2	FALSE
Prostantheroideae	Callicarpa americana	CAAM	Ajugol	CAAM_G_16	Genus	.	C. formosana	.	Wang, Yu-Mei; Xiao, Huai; Liu, Ji-Kai; Wang, Fei, Journal of Asian Natural Products Research, 2010 , vol. 12, # 3 p. 220 - 226	C[C@@]1(C[C@H]([C@H]2[C@@H]1[C@@H](OC=C2)O[C@H]3[C@@H]([C@H]([C@@H]([C@H](O3)CO)O)O)O)O)O	[H][C@@]12C=CO[C@@H](O)[C@]1([H])[C@@](O)(C[C@H]2O)C	[H][C@@]12C=CO[C@H]([C@@]1([C@@](C[C@H]2O)(C)O)[H])O[C@H]3[C@H](O)[C@@H](O)[C@H](O)[C@@H](CO)O3	0+1i*(1/4)	0+1i*(1/4)	0	1	0	1	0	3	FALSE
Prostantheroideae	Callicarpa americana	CAAM	6-O-vanilloylajugol	CAAM_G_17	Genus	.	C. formosana	.	Wang, Yu-Mei; Xiao, Huai; Liu, Ji-Kai; Wang, Fei, Journal of Asian Natural Products Research, 2010 , vol. 12, # 3 p. 220 - 226	NA	[H][C@@]12C=CO[C@@H](O)[C@]1([H])[C@@](O)(C[C@H]2O)C	[H][C@@]12C=CO[C@H]([C@@]1([C@@](C[C@H]2O)(C)O)[H])O[C@H]3[C@H](O)[C@@H](O)[C@H](O)[C@@H](CO)O3	0+1i*(1/4)	0+1i*(1/4)	0	1	0	1	0	3	FALSE
Prostantheroideae	Callicarpa americana	CAAM	Catalpol	CAAM_G_18	Genus	.	C. formosana	.	Wang, Yu-Mei; Xiao, Huai; Liu, Ji-Kai; Wang, Fei, Journal of Asian Natural Products Research, 2010 , vol. 12, # 3 p. 220 - 226	C1=CO[C@H]([C@H]2[C@@H]1[C@@H]([C@H]3[C@@]2(O3)CO)O)O[C@H]4[C@@H]([C@H]([C@@H]([C@H](O4)CO)O)O)O	O[C@@H]1OC=C[C@]2([H])[C@]1([C@]3(O[C@]3([C@H]2O)[H])CO)[H]	[H][C@]1([C@@]2([H])[C@@]3(CO)O[C@@]3([H])[C@H]1O)C=CO[C@H]2O[C@H]4[C@H](O)[C@@H](O)[C@H](O)[C@@H](CO)O4	0+1i*(1/4)	0+1i*(1/4)	0	1	0+1i*(3/4)	0+1i*(3/4)	1	3	FALSE
Prostantheroideae	Callicarpa americana	CAAM	6-O-syringoylajugol	CAAM_G_19	Genus	.	C. nudiflora	.	Feng, S. X., Yi, B., Zhang, M., Xu, J., Lin, H., & Xu, W. T. (2017). Iridoid glycosides from Callicarpa nudiflora Hook. Natural product research, 31(2), 181-189.	NA	[H][C@@]12C=CO[C@@H](O)[C@]1([H])[C@@](O)(C[C@H]2O)C	[H][C@@]12C=CO[C@H]([C@@]1([C@@](C[C@H]2O)(C)O)[H])O[C@H]3[C@H](O)[C@@H](O)[C@H](O)[C@@H](CO)O3	0+1i*(1/4)	0+1i*(1/4)	0	1	0	1	0	3	FALSE
Prostantheroideae	Callicarpa americana	CAAM	4'-O-trans-p-coumaroylmussaenoside	CAAM_G_3	Genus	.	C. nudiflora	.	Feng, S. X., Yi, B., Zhang, M., Xu, J., Lin, H., & Xu, W. T. (2017). Iridoid glycosides from Callicarpa nudiflora Hook. Natural product research, 31(2), 181-189.	O=C(OC)C1=CO[C@@H](O[C@@H]2O[C@H](CO)[C@@H](OC(/C=C/C3=CC=C(O)C=C3)=O)[C@H](O)[C@H]2O)[C@@]4([H])[C@]1([H])CC[C@@]4(O)C	C[C@](CC[C@@]12[H])([C@]1([C@@H](OC=C2C(O)=O)O)[H])O	C[C@]([C@@]1([H])[C@H](O[C@H]2[C@H](O)[C@@H](O)[C@H](O)[C@@H](CO)O2)OC=C3C(O)=O)(O)CC[C@@]13[H]	0+1i*(1/4)	0+1i*(1/4)	0	0	0	1	0	2	FALSE
Prostantheroideae	Callicarpa americana	CAAM	6-O-benzoylphlorigidoside B	CAAM_G_4	Genus	.	C. nudiflora	.	Feng, S. X., Yi, B., Zhang, M., Xu, J., Lin, H., & Xu, W. T. (2017). Iridoid glycosides from Callicarpa nudiflora Hook. Natural product research, 31(2), 181-189.	O=C(OC)C1=CO[C@@H](O[C@@H]2O[C@H](CO)[C@@H](O)[C@H](O)[C@H]2O)[C@@]3([H])[C@]1(O)[C@H](OC(C4=CC=CC=C4)=O)C[C@@]3(OC(C)=O)C	C[C@](C[C@H]([C@@]12O)O)([C@]1([C@@H](OC=C2C(O)=O)O)[H])O	C[C@]([C@@]1([H])[C@H](O[C@H]2[C@H](O)[C@@H](O)[C@H](O)[C@@H](CO)O2)OC=C3C(O)=O)(O)C[C@@H](O)[C@@]13O	0+1i*(1/4)	0+1i*(1/4)	1	1	0	1	0	2	FALSE
Prostantheroideae	Callicarpa americana	CAAM	6-O-trans-p-coumaroylshanzhiside methyl ester	CAAM_G_5	Genus	.	C. nudiflora	.	Feng, S. X., Yi, B., Zhang, M., Xu, J., Lin, H., & Xu, W. T. (2017). Iridoid glycosides from Callicarpa nudiflora Hook. Natural product research, 31(2), 181-189.	O=C(OC)C1=CO[C@@H](O[C@@H]2O[C@H](CO)[C@@H](O)[C@H](O)[C@H]2O)[C@@]3([H])[C@]1([H])[C@H](OC(/C=C/C4=CC=C(O)C=C4)=O)C[C@]3(C)O	O[C@@](C[C@H]([C@@]12[H])O)([C@]1([C@@H](OC=C2C(O)=O)O)[H])C	O[C@@]([C@@]1([H])[C@H](O[C@H]2[C@H](O)[C@@H](O)[C@H](O)[C@@H](CO)O2)OC=C3C(O)=O)(C)C[C@@H](O)[C@@]13[H]	0+1i*(1/4)	0+1i*(1/4)	0	1	0	1	0	2	FALSE
Prostantheroideae	Callicarpa americana	CAAM	6-O-trans-cinnamoylphlorigidoside B	CAAM_G_6	Genus	.	C. nudiflora	.	Feng, S. X., Yi, B., Zhang, M., Xu, J., Lin, H., & Xu, W. T. (2017). Iridoid glycosides from Callicarpa nudiflora Hook. Natural product research, 31(2), 181-189.	O=C(OC)C1=CO[C@@H](O[C@@H]2O[C@H](CO)[C@@H](O)[C@H](O)[C@H]2O)[C@@]3([H])[C@]1(O)[C@H](OC(/C=C/C4=CC=CC=C4)=O)C[C@@]3(OC(C)=O)C	C[C@](C[C@H]([C@@]12O)O)([C@]1([C@@H](OC=C2C(O)=O)O)[H])O	C[C@]([C@@]1([H])[C@H](O[C@H]2[C@H](O)[C@@H](O)[C@H](O)[C@@H](CO)O2)OC=C3C(O)=O)(O)C[C@@H](O)[C@@]13O	0+1i*(1/4)	0+1i*(1/4)	1	1	0	1	0	2	FALSE
Prostantheroideae	Callicarpa americana	CAAM	callicoside A	CAAM_G_7	Genus	.	C. nudiflora	.	Feng, S. X., Yi, B., Zhang, M., Xu, J., Lin, H., & Xu, W. T. (2017). Iridoid glycosides from Callicarpa nudiflora Hook. Natural product research, 31(2), 181-189.	[H][C@]1([C@H](O)[C@@]2([H])[C@]3(CO)O2)[C@]3([H])[C@H](O[C@@H]4O[C@H](COC(/C=C/C5=CC=C(O)C(O)=C5)=O)[C@@H](O)[C@H](O)[C@H]4O)OCC1	O[C@@H]1OCC[C@]2([H])[C@]1([C@@]3(CO)O[C@]3([C@H]2O)[H])[H]	[H][C@]1([C@@]2([H])[C@]3(O[C@@]3([H])[C@H]1O)CO)CCO[C@H]2O[C@H]4[C@H](O)[C@@H](O)[C@H](O)[C@@H](CO)O4	0	0	0	1	0+1i*(3/4)	0+1i*(3/4)	1	3	FALSE
Prostantheroideae	Callicarpa americana	CAAM	callicoside B	CAAM_G_8	Genus	.	C. nudiflora	.	Feng, S. X., Yi, B., Zhang, M., Xu, J., Lin, H., & Xu, W. T. (2017). Iridoid glycosides from Callicarpa nudiflora Hook. Natural product research, 31(2), 181-189.	O[C@@H]1O[C@@H](O[C@@H]2O[C@H](CO)[C@@H](O)[C@H](O)[C@H]2O)[C@@]3([H])[C@@]([C@H](OC(/C=C/C4=CC(O)=C(O)C=C4)=O)[C@@H](O)[C@]3(CO)O)([H])C1	[H][C@@]12C[C@H](O)O[C@@H](O)[C@]1([H])[C@](CO)([C@@H]([C@H]2O)O)O	[H][C@@]12C[C@@H](O[C@H]([C@@]1([C@]([C@H](O)[C@H]2O)(O)CO)[H])O[C@H]3[C@H](O)[C@@H](O)[C@H](O)[C@@H](CO)O3)O	1	0	0	1	1	1	1	3	TRUE
Prostantheroideae	Callicarpa americana	CAAM	5″-methoxy-ampicoside	CAAM_G_9	Genus	.	C. nudiflora	.	Feng, S. X., Yi, B., Zhang, M., Xu, J., Lin, H., & Xu, W. T. (2017). Iridoid glycosides from Callicarpa nudiflora Hook. Natural product research, 31(2), 181-189.	NA	O[C@@H]1OC=C[C@]2([H])[C@]1([C@]3(O[C@]3([C@H]2O)[H])CO)[H]	[H][C@]1([C@@]2([H])[C@@]3(CO)O[C@@]3([H])[C@H]1O)C=CO[C@H]2O[C@H]4[C@H](O)[C@@H](O)[C@H](O)[C@@H](CO)O4	0+1i*(1/4)	0+1i*(1/4)	0	1	0+1i*(3/4)	0+1i*(3/4)	1	3	FALSE
Ajugoideae	Clerodendrum bungei	CLBU	harpagide	CLBU_G_1	Genus	.	C. chinenese	.	Kanchanapoom, T., Chumsri, P., Kasai, R., Otsuka, H. & Yamasaki, K. Note: A new iridoid diglycoside from Clerodendrum chinense. J. Asian Nat. Prod. Res. 7, 269–272 (2005).	OC[C@@H](O1)[C@@H](O)[C@H](O)[C@@H](O)[C@@H]1O[C@H]2[C@@]3([H])[C@@]([C@H](O)C[C@]3(C)O)(O)C=CO2	O[C@@H]1OC=C[C@]2(O)[C@]1([C@@](O)(C[C@H]2O)C)[H]	O[C@]1([C@@]2([H])[C@@](C[C@H]1O)(C)O)C=CO[C@H]2O[C@H]3[C@H](O)[C@@H](O)[C@H](O)[C@@H](CO)O3	0+1i*(1/4)	0+1i*(1/4)	1	1	0	1	0	3	FALSE
Ajugoideae	Clerodendrum bungei	CLBU	8-O-acetylharpagide	CLBU_G_10	Genus	.	C. umbellatum	.	Stenzel, E., Heni, J., Rimpler, H. & Vogellehner, D. Phenetic relationships in Clerodendrum (Verbenaceae) and some phylogenetic considerations. Plant Syst. Evol. 159, 257–271 (1988).	OC[C@@H](O1)[C@@H](O)[C@H](O)[C@@H](O)[C@@H]1O[C@H]2[C@@]3([H])[C@@]([C@H](O)C[C@@]3(OC(C)=O)C)(O)C=CO2	O[C@@H]1OC=C[C@]2(O)[C@]1([C@@](O)(C[C@H]2O)C)[H]	O[C@]1([C@@]2([H])[C@@](C[C@H]1O)(C)O)C=CO[C@H]2O[C@H]3[C@H](O)[C@@H](O)[C@H](O)[C@@H](CO)O3	0+1i*(1/4)	0+1i*(1/4)	1	1	0	1	0	3	FALSE
Ajugoideae	Clerodendrum bungei	CLBU	8-O-foliamenthoyl-euphroside	CLBU_G_11	Genus	Iridoids from C. ternatum more typical of Rotheca compounds	C. ternatum	.	Stenzel, E., Heni, J., Rimpler, H. & Vogellehner, D. Phenetic relationships in Clerodendrum (Verbenaceae) and some phylogenetic considerations. Plant Syst. Evol. 159, 257–271 (1988).	OC[C@@H](O1)[C@@H](O)[C@H](O)[C@@H](O)[C@@H]1O[C@H]2[C@@]3([H])[C@@](CC[C@@]3(OC(/C(C)=C/CC/C(C)=C/CO)=O)C)(O)C(C=O)=CO2	O[C@H]1[C@]2([C@@](O)(C(C=O)=CO1)CC[C@]2(C)O)[H]	O[C@](C(C=O)=CO1)(CC[C@@]2(O)C)[C@]2([H])[C@@H]1O[C@H]3[C@H](O)[C@@H](O)[C@H](O)[C@@H](CO)O3	0+1i*(1/4)	0+1i*(1/4)	1	0	0	1	0	1	FALSE
Ajugoideae	Clerodendrum bungei	CLBU	euphroside	CLBU_G_12	Genus	Iridoids from C. ternatum more typical of Rotheca compounds	C. ternatum	.	Stenzel, E., Heni, J., Rimpler, H. & Vogellehner, D. Phenetic relationships in Clerodendrum (Verbenaceae) and some phylogenetic considerations. Plant Syst. Evol. 159, 257–271 (1988).	OC[C@@H](O1)[C@@H](O)[C@H](O)[C@@H](O)[C@@H]1O[C@H]2[C@@]3([H])[C@@](CC[C@@]3(O)C)(O)C(C=O)=CO2	O[C@H]1[C@]2([C@@](O)(C(C=O)=CO1)CC[C@]2(C)O)[H]	O[C@](C(C=O)=CO1)(CC[C@@]2(O)C)[C@]2([H])[C@@H]1O[C@H]3[C@H](O)[C@@H](O)[C@H](O)[C@@H](CO)O3	0+1i*(1/4)	0+1i*(1/4)	1	0	0	1	0	1	FALSE
Ajugoideae	Clerodendrum bungei	CLBU	2'-O,8-O-di-foliamenthoyl-euphroside	CLBU_G_13	Genus	Iridoids from C. ternatum more typical of Rotheca compounds	C. ternatum	.	Stenzel, E., Heni, J., Rimpler, H. & Vogellehner, D. Phenetic relationships in Clerodendrum (Verbenaceae) and some phylogenetic considerations. Plant Syst. Evol. 159, 257–271 (1988).	OC[C@@H](O1)[C@@H](O)[C@H](O)[C@@H](OC(/C(C)=C/CC/C(C)=C/CO)=O)[C@@H]1O[C@H]2[C@@]3([H])[C@@](CC[C@@]3(OC(/C(C)=C/CC/C(C)=C/CO)=O)C)(O)C(C=O)=CO2	O[C@H]1[C@]2([C@@](O)(C(C=O)=CO1)CC[C@]2(C)O)[H]	O[C@](C(C=O)=CO1)(CC[C@@]2(O)C)[C@]2([H])[C@@H]1O[C@H]3[C@H](O)[C@@H](O)[C@H](O)[C@@H](CO)O3	0+1i*(1/4)	0+1i*(1/4)	1	0	0	1	0	1	FALSE
Ajugoideae	Clerodendrum bungei	CLBU	monomelittoside	CLBU_G_3	Genus	.	C. chinenese	.	Kanchanapoom, T., Chumsri, P., Kasai, R., Otsuka, H. & Yamasaki, K. Note: A new iridoid diglycoside from Clerodendrum chinense. J. Asian Nat. Prod. Res. 7, 269–272 (2005).	OC[C@@H](O1)[C@@H](O)[C@H](O)[C@@H](O)[C@@H]1O[C@H]2[C@@]3([H])[C@@]([C@H](O)C=C3CO)(O)C=CO2	OCC1=C[C@H]([C@]2([C@@]1([C@@H](OC=C2)O)[H])O)O	OCC1=C[C@@H](O)[C@@]2(O)[C@]1([H])[C@H](O[C@H]3[C@H](O)[C@@H](O)[C@H](O)[C@@H](CO)O3)OC=C2	0+1i*(1/4)	0+1i*(1/4)	1	1	0+1i*(1/4)	0+1i*(1/4)	1	3	FALSE
Ajugoideae	Clerodendrum bungei	CLBU	melittoside	CLBU_G_4	Genus	.	C. chinenese	.	Kanchanapoom, T., Chumsri, P., Kasai, R., Otsuka, H. & Yamasaki, K. Note: A new iridoid diglycoside from Clerodendrum chinense. J. Asian Nat. Prod. Res. 7, 269–272 (2005).	OC[C@@H](O1)[C@@H](O)[C@H](O)[C@@H](O)[C@@H]1O[C@H]2[C@@]3([H])[C@@]([C@H](O)C=C3CO)(O[C@@H]4O[C@H](CO)[C@@H](O)[C@H](O)[C@H]4O)C=CO2	OCC1=C[C@H]([C@]2([C@@]1([C@@H](OC=C2)O)[H])O)O	OCC1=C[C@@H](O)[C@@]2(O)[C@]1([H])[C@H](O[C@H]3[C@H](O)[C@@H](O)[C@H](O)[C@@H](CO)O3)OC=C2	0+1i*(1/4)	0+1i*(1/4)	1	1	0+1i*(1/4)	0+1i*(1/4)	1	3	FALSE
Ajugoideae	Clerodendrum bungei	CLBU	5-O- b-glucopyranosyl harpagide	CLBU_G_5	Genus	.	C. chinenese	.	Kanchanapoom, T., Chumsri, P., Kasai, R., Otsuka, H. & Yamasaki, K. Note: A new iridoid diglycoside from Clerodendrum chinense. J. Asian Nat. Prod. Res. 7, 269–272 (2005).	OC[C@@H](O1)[C@@H](O)[C@H](O)[C@@H](O)[C@@H]1O[C@H]2[C@@]3([H])[C@@]([C@H](O)C[C@@]3(O)C)(O[C@@H]4O[C@H](CO)[C@@H](O)[C@H](O)[C@H]4O)C=CO2	O[C@@]12C=CO[C@@H](O)[C@]1([H])[C@@](O)(C[C@H]2O)C	O[C@@]12C=CO[C@H]([C@@]1([C@@](C[C@H]2O)(C)O)[H])O[C@H]3[C@H](O)[C@@H](O)[C@H](O)[C@@H](CO)O3	0+1i*(1/4)	0+1i*(1/4)	1	1	0	1	0	3	FALSE
Ajugoideae	Clerodendrum bungei	CLBU	aucubin	CLBU_G_6	Genus	.	C. thomsoniae	.	Jacke, G. and Rimpler, H., 1983. Distribution of iridoid glycosides in Clerodendrum species. Phytochemistry,22(8), pp.1729-1734.	OC[C@@H](O1)[C@@H](O)[C@H](O)[C@@H](O)[C@@H]1O[C@H]2[C@@]3([H])[C@@]([C@H](O)C=C3CO)([H])C=CO2	[H][C@@]12C=CO[C@@H](O)[C@]1([H])C(CO)=C[C@H]2O	OCC1=C[C@@H](O)[C@H](C=CO2)[C@@H]1[C@@H]2O[C@H]3[C@H](O)[C@@H](O)[C@H](O)[C@@H](CO)O3	0+1i*(1/4)	0+1i*(1/4)	0	1	0+1i*(1/4)	0+1i*(1/4)	1	3	FALSE
Ajugoideae	Clerodendrum bungei	CLBU	ajugoside	CLBU_G_7	Genus	.	C. thomsoniae	.	Jacke, G. and Rimpler, H., 1983. Distribution of iridoid glycosides in Clerodendrum species. Phytochemistry,22(8), pp.1729-1734.	OC[C@@H](O1)[C@@H](O)[C@H](O)[C@@H](O)[C@@H]1O[C@H]2[C@@]3([H])[C@@]([C@H](O)C[C@@]3(OC(C)=O)C)([H])C=CO2	[H][C@@]12C=CO[C@@H](O)[C@]1([H])[C@@](O)(C[C@H]2O)C	[H][C@@]12C=CO[C@H]([C@@]1([C@@](C[C@H]2O)(C)O)[H])O[C@H]3[C@H](O)[C@@H](O)[C@H](O)[C@@H](CO)O3	0+1i*(1/4)	0+1i*(1/4)	0	1	0	1	0	3	FALSE
Ajugoideae	Clerodendrum bungei	CLBU	8-O-acetylmioporoside	CLBU_G_8	Genus	.	C. thomsoniae	.	Jacke, G. and Rimpler, H., 1983. Distribution of iridoid glycosides in Clerodendrum species. Phytochemistry,22(8), pp.1729-1734.	OC[C@@H](O1)[C@@H](O)[C@H](O)[C@@H](O)[C@@H]1O[C@H]2[C@@]3([H])[C@@]([C@@H](O)C[C@@]3(OC(C)=O)C)([H])C=CO2	[H][C@@]12C=CO[C@@H](O)[C@]1([H])[C@@](O)(C[C@H]2O)C	[H][C@@]12C=CO[C@H]([C@@]1([C@@](C[C@H]2O)(C)O)[H])O[C@H]3[C@H](O)[C@@H](O)[C@H](O)[C@@H](CO)O3	0+1i*(1/4)	0+1i*(1/4)	0	1	0	1	0	3	FALSE
Ajugoideae	Clerodendrum bungei	CLBU	reptoside	CLBU_G_9	Genus	.	C. thomsoniae	.	Jacke, G. and Rimpler, H., 1983. Distribution of iridoid glycosides in Clerodendrum species. Phytochemistry,22(8), pp.1729-1734.	OC[C@@H](O1)[C@@H](O)[C@H](O)[C@@H](O)[C@@H]1O[C@H]2[C@@]3([H])[C@@](CC[C@@]3(OC(C)=O)C)(O)C=CO2	O[C@H](OC=C[C@@]12O)[C@]2([H])[C@](C)(CC1)O	O[C@](CC[C@@]1(O)C)([C@]21[H])C=CO[C@H]2O[C@H]3[C@H](O)[C@@H](O)[C@H](O)[C@@H](CO)O3	0+1i*(1/4)	0+1i*(1/4)	1	0	0	1	0	3	FALSE
Viticoideae	Gmelina philippensis	GMPH	6-O-α-L-rhamnopyranosylcatalpol	GMPH_G_1	Genus	.	G. arborea	.	Hosny, M. and Rosazza, J.P., 1998. Gmelinosides AL, Twelve Acylated Iridoid Glycosides from Gmelina arborea. Journal of natural products, 61(6), pp.734-742.	[H][C@]1([C@H](O[C@@H]2O[C@H](C)[C@@H](O)[C@H](O)[C@H]2O)[C@@]3([H])[C@]4(CO)O3)[C@]4([H])[C@H](O[C@@H]5O[C@H](CO)[C@@H](O)[C@H](O)[C@H]5O)OC=C1	O[C@@H]1OC=C[C@]2([H])[C@]1([C@]3(O[C@]3([C@H]2O)[H])CO)[H]	[H][C@]1([C@@]2([H])[C@@]3(CO)O[C@@]3([H])[C@H]1O)C=CO[C@H]2O[C@H]4[C@H](O)[C@@H](O)[C@H](O)[C@@H](CO)O4	0+1i*(1/4)	0+1i*(1/4)	0	1	0+1i*(3/4)	0+1i*(3/4)	1	3	FALSE
Viticoideae	Gmelina philippensis	GMPH	6-O-α-L-(3'',4"-di-O-trans-cinnamoyl)rhamnopyranosylcatalpol	GMPH_G_10	Genus	.	G. arborea	.	Tiwari, N., Yadav, A.K., Srivastava, P., Shanker, K., Verma, R.K. and Gupta, M.M., 2008. Iridoid glycosides from Gmelina arborea. Phytochemistry, 69(12), pp.2387-2390.	[H][C@]1([C@H](O[C@@H]2O[C@H](C)[C@@H](OC(/C=C/C3=CC=CC=C3)=O)[C@H](OC(/C=C/C4=CC=CC=C4)=O)[C@H]2O)[C@@]5([H])[C@]6(CO)O5)[C@]6([H])[C@H](O[C@@H]7O[C@H](CO)[C@@H](O)[C@H](O)[C@H]7O)OC=C1	O[C@@H]1OC=C[C@]2([H])[C@]1([C@]3(O[C@]3([C@H]2O)[H])CO)[H]	[H][C@]1([C@@]2([H])[C@@]3(CO)O[C@@]3([H])[C@H]1O)C=CO[C@H]2O[C@H]4[C@H](O)[C@@H](O)[C@H](O)[C@@H](CO)O4	0+1i*(1/4)	0+1i*(1/4)	0	1	0+1i*(3/4)	0+1i*(3/4)	1	3	FALSE
Viticoideae	Gmelina philippensis	GMPH	6-O-α-L-(2",3"-di-O-trans-cinnamoyl)rhamnopyranosylcatalpol	GMPH_G_11	Genus	.	G. arborea	.	Tiwari, N., Yadav, A.K., Srivastava, P., Shanker, K., Verma, R.K. and Gupta, M.M., 2008. Iridoid glycosides from Gmelina arborea. Phytochemistry, 69(12), pp.2387-2390.	[H][C@]1([C@H](O[C@@H]2O[C@H](C)[C@@H](O)[C@H](OC(/C=C/C3=CC=CC=C3)=O)[C@H]2OC(/C=C/C4=CC=CC=C4)=O)[C@@]5([H])[C@]6(CO)O5)[C@]6([H])[C@H](O[C@@H]7O[C@H](CO)[C@@H](O)[C@H](O)[C@H]7O)OC=C1	O[C@@H]1OC=C[C@]2([H])[C@]1([C@]3(O[C@]3([C@H]2O)[H])CO)[H]	[H][C@]1([C@@]2([H])[C@@]3(CO)O[C@@]3([H])[C@H]1O)C=CO[C@H]2O[C@H]4[C@H](O)[C@@H](O)[C@H](O)[C@@H](CO)O4	0+1i*(1/4)	0+1i*(1/4)	0	1	0+1i*(3/4)	0+1i*(3/4)	1	3	FALSE
Viticoideae	Gmelina philippensis	GMPH	6-O-[L-(2''-O-acetyl-3'',4''-O-di-trans-cinnamoyl)rhamnopyranosyl]catalpol	GMPH_G_2	Genus	.	G. arborea	.	Hosny, M. and Rosazza, J.P., 1998. Gmelinosides AL, Twelve Acylated Iridoid Glycosides from Gmelina arborea. Journal of natural products, 61(6), pp.734-742.	[H][C@]1([C@H](O[C@@H]2O[C@H](C)[C@@H](OC(/C=C/C3=CC=CC=C3)=O)[C@H](OC(/C=C/C4=CC=CC=C4)=O)[C@H]2OC(C)=O)[C@H]5[C@]6(CO)O5)[C@]6([H])[C@H](O[C@@H]7O[C@H](CO)[C@@H](O)[C@H](O)[C@H]7O)OC=C1	O[C@@H]1OC=C[C@]2([H])[C@]1([C@]3(O[C@]3([C@H]2O)[H])CO)[H]	[H][C@]1([C@@]2([H])[C@@]3(CO)O[C@@]3([H])[C@H]1O)C=CO[C@H]2O[C@H]4[C@H](O)[C@@H](O)[C@H](O)[C@@H](CO)O4	0+1i*(1/4)	0+1i*(1/4)	0	1	0+1i*(3/4)	0+1i*(3/4)	1	3	FALSE
Viticoideae	Gmelina philippensis	GMPH	6-O-α-L-(4''-O-trans-cinnamoyl)rhamnopyranosylcatalpol	GMPH_G_3	Genus	.	G. arborea	.	Gu, W., Hao, X.J., Liu, H.X., Wang, Y.H. and Long, C.L., 2013. Acylated iridoid glycosides and acylated rhamnopyranoses from Gmelina arborea flowers. Phytochemistry Letters, 6(4), pp.681-685.	[H][C@]1([C@H](O[C@@H]2[C@@H](O)[C@H](O)[C@@H](OC(/C=C/C3=CC=CC=C3)=O)[C@H](C)O2)[C@H](O4)[C@@]54CO)[C@]5([H])[C@H](O[C@@H]6O[C@H](CO)[C@@H](O)[C@H](O)[C@H]6O)OC=C1	O[C@@H]1OC=C[C@]2([H])[C@]1([C@]3(O[C@]3([C@H]2O)[H])CO)[H]	[H][C@]1([C@@]2([H])[C@@]3(CO)O[C@@]3([H])[C@H]1O)C=CO[C@H]2O[C@H]4[C@H](O)[C@@H](O)[C@H](O)[C@@H](CO)O4	0+1i*(1/4)	0+1i*(1/4)	0	1	0+1i*(3/4)	0+1i*(3/4)	1	3	FALSE
Viticoideae	Gmelina philippensis	GMPH	verbaspinoside	GMPH_G_4	Genus	.	G. arborea	.	Gu, W., Hao, X.J., Liu, H.X., Wang, Y.H. and Long, C.L., 2013. Acylated iridoid glycosides and acylated rhamnopyranoses from Gmelina arborea flowers. Phytochemistry Letters, 6(4), pp.681-685.	[H][C@]1([C@H](O[C@@H]2[C@@H](OC(/C=C/C3=CC=CC=C3)=O)[C@H](O)[C@@H](O)[C@H](C)O2)[C@H](O4)[C@@]54CO)[C@]5([H])[C@H](O[C@@H]6O[C@H](CO)[C@@H](O)[C@H](O)[C@H]6O)OC=C1	O[C@@H]1OC=C[C@]2([H])[C@]1([C@]3(O[C@]3([C@H]2O)[H])CO)[H]	[H][C@]1([C@@]2([H])[C@@]3(CO)O[C@@]3([H])[C@H]1O)C=CO[C@H]2O[C@H]4[C@H](O)[C@@H](O)[C@H](O)[C@@H](CO)O4	0+1i*(1/4)	0+1i*(1/4)	0	1	0+1i*(3/4)	0+1i*(3/4)	1	3	FALSE
Viticoideae	Gmelina philippensis	GMPH	Gmelinoside I	GMPH_G_5	Genus	.	G. arborea	.	Hosny, M. and Rosazza, J.P., 1998. Gmelinosides AL, Twelve Acylated Iridoid Glycosides from Gmelina arborea. Journal of natural products, 61(6), pp.734-742.	[H][C@]1([C@H](OC2O[C@@H](C)[C@H](OC(/C=C/C3=CC=C(O)C=C3)=O)[C@@H](O)[C@H]2OC(/C=C/C4=CC=C(O)C=C4)=O)[C@H]5[C@]6(CO)O5)[C@]6([H])[C@H](O[C@@H]7O[C@H](CO)[C@@H](O)[C@H](O)[C@H]7O)OC=C1	O[C@@H]1OC=C[C@]2([H])[C@]1([C@]3(O[C@]3([C@H]2O)[H])CO)[H]	[H][C@]1([C@@]2([H])[C@@]3(CO)O[C@@]3([H])[C@H]1O)C=CO[C@H]2O[C@H]4[C@H](O)[C@@H](O)[C@H](O)[C@@H](CO)O4	0+1i*(1/4)	0+1i*(1/4)	0	1	0+1i*(3/4)	0+1i*(3/4)	1	3	FALSE
Viticoideae	Gmelina philippensis	GMPH	6-O-(3-O-benzoyl-α-L-rhamnopyranosyl)catalpol	GMPH_G_6	Genus	.	G. arborea	.	Tiwari, N., Yadav, A.K., Srivastava, P., Shanker, K., Verma, R.K. and Gupta, M.M., 2008. Iridoid glycosides from Gmelina arborea. Phytochemistry, 69(12), pp.2387-2390.	[H][C@]1([C@H](O[C@@H]2O[C@H](C)[C@@H](O)[C@H](OC(C3=CC=CC=C3)=O)[C@H]2O)[C@@]4([H])[C@]5(CO)O4)[C@]5([H])[C@H](O[C@@H]6O[C@H](CO)[C@@H](O)[C@H](O)[C@H]6O)OC=C1	O[C@@H]1OC=C[C@]2([H])[C@]1([C@]3(O[C@]3([C@H]2O)[H])CO)[H]	[H][C@]1([C@@]2([H])[C@@]3(CO)O[C@@]3([H])[C@H]1O)C=CO[C@H]2O[C@H]4[C@H](O)[C@@H](O)[C@H](O)[C@@H](CO)O4	0+1i*(1/4)	0+1i*(1/4)	0	1	0+1i*(3/4)	0+1i*(3/4)	1	3	FALSE
Viticoideae	Gmelina philippensis	GMPH	6-O-(3-O-cis-cinnamoyl-α-L-rhamnopyranosyl)catalpol	GMPH_G_7	Genus	.	G. arborea	.	Tiwari, N., Yadav, A.K., Srivastava, P., Shanker, K., Verma, R.K. and Gupta, M.M., 2008. Iridoid glycosides from Gmelina arborea. Phytochemistry, 69(12), pp.2387-2390.	[H][C@]1([C@H](O[C@@H]2O[C@H](C)[C@@H](O)[C@H](OC(/C=C\C3=CC=CC=C3)=O)[C@H]2O)[C@@]4([H])[C@]5(CO)O4)[C@]5([H])[C@H](O[C@@H]6O[C@H](CO)[C@@H](O)[C@H](O)[C@H]6O)OC=C1	O[C@@H]1OC=C[C@]2([H])[C@]1([C@]3(O[C@]3([C@H]2O)[H])CO)[H]	[H][C@]1([C@@]2([H])[C@@]3(CO)O[C@@]3([H])[C@H]1O)C=CO[C@H]2O[C@H]4[C@H](O)[C@@H](O)[C@H](O)[C@@H](CO)O4	0+1i*(1/4)	0+1i*(1/4)	0	1	0+1i*(3/4)	0+1i*(3/4)	1	3	FALSE
Viticoideae	Gmelina philippensis	GMPH	6-O-(3-O-trans-cinnamoyl-α-L-rhamnopyranosyl)catalpol	GMPH_G_8	Genus	.	G. arborea	.	Tiwari, N., Yadav, A.K., Srivastava, P., Shanker, K., Verma, R.K. and Gupta, M.M., 2008. Iridoid glycosides from Gmelina arborea. Phytochemistry, 69(12), pp.2387-2390.	[H][C@]1([C@H](O[C@@H]2O[C@H](C)[C@@H](O)[C@H](OC(/C=C/C3=CC=CC=C3)=O)[C@H]2O)[C@@]4([H])[C@]5(CO)O4)[C@]5([H])[C@H](O[C@@H]6O[C@H](CO)[C@@H](O)[C@H](O)[C@H]6O)OC=C1	O[C@@H]1OC=C[C@]2([H])[C@]1([C@]3(O[C@]3([C@H]2O)[H])CO)[H]	[H][C@]1([C@@]2([H])[C@@]3(CO)O[C@@]3([H])[C@H]1O)C=CO[C@H]2O[C@H]4[C@H](O)[C@@H](O)[C@H](O)[C@@H](CO)O4	0+1i*(1/4)	0+1i*(1/4)	0	1	0+1i*(3/4)	0+1i*(3/4)	1	3	FALSE
Viticoideae	Gmelina philippensis	GMPH	catalposide	GMPH_S_1	Species	.	G. philippensis	.	Helfrich, E. and Rimpler, H., 2000. Iridoid glycosides from Gmelina philippensis. Phytochemistry, 54(2), pp.191-199.	O[C@@H]([C@H]1[C@]2(CO)O1)C3C2[C@@H](O[C@@H]4O[C@H](CO)[C@@H](O)[C@H](O)[C@H]4O)OC=C3	O[C@@H]1OC=C[C@]2([H])[C@]1([C@]3(O[C@]3([C@H]2O)[H])CO)[H]	[H][C@]1([C@@]2([H])[C@@]3(CO)O[C@@]3([H])[C@H]1O)C=CO[C@H]2O[C@H]4[C@H](O)[C@@H](O)[C@H](O)[C@@H](CO)O4	0+1i*(1/4)	0+1i*(1/4)	0	1	0+1i*(3/4)	0+1i*(3/4)	1	3	FALSE
Viticoideae	Gmelina philippensis	GMPH	6-O-α-L-(2''-O-,3''-O-dibenzoyl,4''-O-trans-p-coumaroyl)rhamnopyranosylcatalpol	GMPH_S_10	Species	.	G. philippensis	.	Helfrich, E. and Rimpler, H., 2000. Iridoid glycosides from Gmelina philippensis. Phytochemistry, 54(2), pp.191-199.	[H][C@]1([C@H](O[C@@H]2O[C@H](C)[C@@H](OC(/C=C/C3=CC=C(O)C=C3)=O)[C@H](OC(C4=CC=CC=C4)=O)[C@H]2OC(C5=CC=CC=C5)=O)[C@H]6[C@]7(CO)O6)[C@]7([H])[C@H](O[C@@H]8O[C@H](CO)[C@@H](O)[C@H](O)[C@H]8O)OC=C1	O[C@@H]1OC=C[C@]2([H])[C@]1([C@]3(O[C@]3([C@H]2O)[H])CO)[H]	[H][C@]1([C@@]2([H])[C@@]3(CO)O[C@@]3([H])[C@H]1O)C=CO[C@H]2O[C@H]4[C@H](O)[C@@H](O)[C@H](O)[C@@H](CO)O4	0+1i*(1/4)	0+1i*(1/4)	0	1	0+1i*(3/4)	0+1i*(3/4)	1	3	FALSE
Viticoideae	Gmelina philippensis	GMPH	Gmephiloside	GMPH_S_11	Species	.	G. philippensis	.	Helfrich, E. and Rimpler, H., 2000. Iridoid glycosides from Gmelina philippensis. Phytochemistry, 54(2), pp.191-199.	O=C(O[C@@H]1O[C@H](CO)[C@@H](O)[C@H](O)[C@H]1O)C2=CO[C@@H](O[C@@H]3O[C@H](CO)[C@@H](O)[C@H](O)[C@H]3O)[C@@]4([H])[C@]2([H])C[C@H](O)[C@H]4C	O=C(C1=CO[C@H]([C@@]2([C@@H]([C@H](C[C@]12[H])O)C)[H])O)O	O=C(O)C1=CO[C@@H](O[C@H]2[C@H](O)[C@@H](O)[C@H](O)[C@@H](CO)O2)[C@]3([H])[C@H](C)[C@@H](O)C[C@]13[H]	0+1i*(1/4)	0+1i*(1/4)	0	0	1	0	0	2	FALSE
Viticoideae	Gmelina philippensis	GMPH	8-epi-loganic acid	GMPH_S_12	Species	.	G. philippensis	.	Helfrich, E. and Rimpler, H., 2000. Iridoid glycosides from Gmelina philippensis. Phytochemistry, 54(2), pp.191-199.	O=C(O)C1=CO[C@@H](O[C@@H]2O[C@H](CO)[C@@H](O)[C@H](O)[C@H]2O)[C@@]3([H])[C@]1([H])C[C@H](O)[C@H]3C	O=C(C1=CO[C@H]([C@@]2([C@@H]([C@H](C[C@]12[H])O)C)[H])O)O	O=C(O)C1=CO[C@@H](O[C@H]2[C@H](O)[C@@H](O)[C@H](O)[C@@H](CO)O2)[C@]3([H])[C@H](C)[C@@H](O)C[C@]13[H]	0+1i*(1/4)	0+1i*(1/4)	0	0	1	0	0	2	FALSE
Viticoideae	Gmelina philippensis	GMPH	6-O-α-L-(2"-O-trans-p-coumaroyl)rhamnopyranosylcatalpol	GMPH_S_13	Species	.	G. philippensis	.	Helfrich, E. and Rimpler, H., 2000. Iridoid glycosides from Gmelina philippensis. Phytochemistry, 54(2), pp.191-199.	[H][C@]1([C@H](O[C@@H]2O[C@H](C)[C@@H](O)[C@H](O)[C@H]2OC(/C=C/C3=CC=C(O)C=C3)=O)[C@H]4[C@]5(CO)O4)[C@]5([H])[C@H](O[C@@H]6O[C@H](CO)[C@@H](O)[C@H](O)[C@H]6O)OC=C1	O[C@@H]1OC=C[C@]2([H])[C@]1([C@]3(O[C@]3([C@H]2O)[H])CO)[H]	[H][C@]1([C@@]2([H])[C@@]3(CO)O[C@@]3([H])[C@H]1O)C=CO[C@H]2O[C@H]4[C@H](O)[C@@H](O)[C@H](O)[C@@H](CO)O4	0+1i*(1/4)	0+1i*(1/4)	0	1	0+1i*(3/4)	0+1i*(3/4)	1	3	FALSE
Viticoideae	Gmelina philippensis	GMPH	Gardoside	GMPH_S_2	Species	.	G. philippensis	.	Helfrich, E. and Rimpler, H., 2000. Iridoid glycosides from Gmelina philippensis. Phytochemistry, 54(2), pp.191-199.	[H][C@]1(C[C@H](O)C2=C)[C@]2([H])[C@H](O[C@@H]3O[C@H](CO)[C@@H](O)[C@H](O)[C@H]3O)OC=C1C(O)=O	O=C(C1=CO[C@H]([C@@]2(C([C@H](C[C@]12[H])O)=C)[H])O)O	O=C(O)C1=CO[C@@H](O[C@H]2[C@H](O)[C@@H](O)[C@H](O)[C@@H](CO)O2)[C@]3([H])C([C@@H](O)C[C@]13[H])=C	0+1i*(1/4)	0+1i*(1/4)	0	0	1	0+1i*(1/4)	0+1i*(1/4)	2	FALSE
Viticoideae	Gmelina philippensis	GMPH	6-O-α-L-(3''-O-trans-p-methoxycinnamoyl)rhamnopyranosylcatalpol	GMPH_S_3	Species	.	G. philippensis	.	Helfrich, E. and Rimpler, H., 2000. Iridoid glycosides from Gmelina philippensis. Phytochemistry, 54(2), pp.191-199.	[H][C@]1([C@H](O[C@@H]2O[C@H](C)[C@@H](O)[C@H](OC(/C=C/C3=CC=C(OC)C=C3)=O)[C@H]2O)[C@@]4([H])[C@]5(CO)O4)[C@]5([H])[C@H](O[C@@H]6O[C@H](CO)[C@@H](O)[C@H](O)[C@H]6O)OC=C1	O[C@@H]1OC=C[C@]2([H])[C@]1([C@]3(O[C@]3([C@H]2O)[H])CO)[H]	[H][C@]1([C@@]2([H])[C@@]3(CO)O[C@@]3([H])[C@H]1O)C=CO[C@H]2O[C@H]4[C@H](O)[C@@H](O)[C@H](O)[C@@H](CO)O4	0+1i*(1/4)	0+1i*(1/4)	0	1	0+1i*(3/4)	0+1i*(3/4)	1	3	FALSE
Viticoideae	Gmelina philippensis	GMPH	6-O-α-L-(3''-O-,4''-O-dibenzoyl)rhamnopyranosylcatalpol	GMPH_S_4	Species	.	G. philippensis	.	Helfrich, E. and Rimpler, H., 2000. Iridoid glycosides from Gmelina philippensis. Phytochemistry, 54(2), pp.191-199.	[H][C@]1([C@H](O[C@@H]2O[C@@H](C)[C@H](OC(C3=CC=CC=C3)=O)[C@@H](OC(C4=CC=CC=C4)=O)[C@H]2O)[C@H]5[C@]6(CO)O5)[C@]6([H])[C@H](O[C@@H]7O[C@H](CO)[C@@H](O)[C@H](O)[C@H]7O)OC=C1	O[C@@H]1OC=C[C@]2([H])[C@]1([C@]3(O[C@]3([C@H]2O)[H])CO)[H]	[H][C@]1([C@@]2([H])[C@@]3(CO)O[C@@]3([H])[C@H]1O)C=CO[C@H]2O[C@H]4[C@H](O)[C@@H](O)[C@H](O)[C@@H](CO)O4	0+1i*(1/4)	0+1i*(1/4)	0	1	0+1i*(3/4)	0+1i*(3/4)	1	3	FALSE
Viticoideae	Gmelina philippensis	GMPH	6-O-α-L-(2''-O-,4''-O-dibenzoyl)rhamnopyranosylcatalpol	GMPH_S_5	Species	.	G. philippensis	.	Helfrich, E. and Rimpler, H., 2000. Iridoid glycosides from Gmelina philippensis. Phytochemistry, 54(2), pp.191-199.	[H][C@]1([C@H](OC2O[C@@H](C)[C@H](OC(C3=CC=CC=C3)=O)[C@@H](O)[C@H]2OC(C4=CC=CC=C4)=O)[C@H]5[C@]6(CO)O5)[C@]6([H])[C@H](O[C@@H]7O[C@H](CO)[C@@H](O)[C@H](O)[C@H]7O)OC=C1	O[C@@H]1OC=C[C@]2([H])[C@]1([C@]3(O[C@]3([C@H]2O)[H])CO)[H]	[H][C@]1([C@@]2([H])[C@@]3(CO)O[C@@]3([H])[C@H]1O)C=CO[C@H]2O[C@H]4[C@H](O)[C@@H](O)[C@H](O)[C@@H](CO)O4	0+1i*(1/4)	0+1i*(1/4)	0	1	0+1i*(3/4)	0+1i*(3/4)	1	3	FALSE
Viticoideae	Gmelina philippensis	GMPH	6-O-α-L-(2''-O-trans-p-methoxycinnamoyl)rhamnopyranosylcatalpol	GMPH_S_6	Species	.	G. philippensis	.	Helfrich, E. and Rimpler, H., 2000. Iridoid glycosides from Gmelina philippensis. Phytochemistry, 54(2), pp.191-199.	[H][C@]1([C@H](O[C@@H]2O[C@H](C)[C@@H](O)[C@H](O)[C@H]2OC(/C=C/C3=CC=C(OC)C=C3)=O)[C@H]4[C@]5(CO)O4)[C@]5([H])[C@H](O[C@@H]6O[C@H](CO)[C@@H](O)[C@H](O)[C@H]6O)OC=C1	O[C@@H]1OC=C[C@]2([H])[C@]1([C@]3(O[C@]3([C@H]2O)[H])CO)[H]	[H][C@]1([C@@]2([H])[C@@]3(CO)O[C@@]3([H])[C@H]1O)C=CO[C@H]2O[C@H]4[C@H](O)[C@@H](O)[C@H](O)[C@@H](CO)O4	0+1i*(1/4)	0+1i*(1/4)	0	1	0+1i*(3/4)	0+1i*(3/4)	1	3	FALSE
Viticoideae	Gmelina philippensis	GMPH	6-O-α-L-(2''-O-,3''-O-,4''-O-tribenzoyl)rhamnopyranosylcatalpol	GMPH_S_7	Species	.	G. philippensis	.	Helfrich, E. and Rimpler, H., 2000. Iridoid glycosides from Gmelina philippensis. Phytochemistry, 54(2), pp.191-199.	[H][C@]1([C@H](O[C@@H]2O[C@H](C)[C@@H](OC(C3=CC=CC=C3)=O)[C@H](OC(C4=CC=CC=C4)=O)[C@H]2OC(C5=CC=CC=C5)=O)[C@H]6[C@]7(CO)O6)[C@]7([H])[C@H](O[C@@H]8O[C@H](CO)[C@@H](O)[C@H](O)[C@H]8O)OC=C1	O[C@@H]1OC=C[C@]2([H])[C@]1([C@]3(O[C@]3([C@H]2O)[H])CO)[H]	[H][C@]1([C@@]2([H])[C@@]3(CO)O[C@@]3([H])[C@H]1O)C=CO[C@H]2O[C@H]4[C@H](O)[C@@H](O)[C@H](O)[C@@H](CO)O4	0+1i*(1/4)	0+1i*(1/4)	0	1	0+1i*(3/4)	0+1i*(3/4)	1	3	FALSE
Viticoideae	Gmelina philippensis	GMPH	6-O-α-L-(2''-O-benzoyl,3''-O-trans-p-coumaroyl)rhamnopyranosylcatalpol	GMPH_S_8	Species	.	G. philippensis	.	Helfrich, E. and Rimpler, H., 2000. Iridoid glycosides from Gmelina philippensis. Phytochemistry, 54(2), pp.191-199.	[H][C@]1([C@H](O[C@@H]2O[C@H](C)[C@@H](O)[C@H](OC(/C=C/C3=CC=C(O)C=C3)=O)[C@H]2OC(C4=CC=CC=C4)=O)[C@H]5[C@]6(CO)O5)[C@]6([H])[C@H](O[C@@H]7O[C@H](CO)[C@@H](O)[C@H](O)[C@H]7O)OC=C1	O[C@@H]1OC=C[C@]2([H])[C@]1([C@]3(O[C@]3([C@H]2O)[H])CO)[H]	[H][C@]1([C@@]2([H])[C@@]3(CO)O[C@@]3([H])[C@H]1O)C=CO[C@H]2O[C@H]4[C@H](O)[C@@H](O)[C@H](O)[C@@H](CO)O4	0+1i*(1/4)	0+1i*(1/4)	0	1	0+1i*(3/4)	0+1i*(3/4)	1	3	FALSE
Viticoideae	Gmelina philippensis	GMPH	6-O-α-L-(2''-O-,3''-O-dibenzoyl,4''-O-cis-p-coumaroyl)rhamnopyranosylcatalpol	GMPH_S_9	Species	.	G. philippensis	.	Helfrich, E. and Rimpler, H., 2000. Iridoid glycosides from Gmelina philippensis. Phytochemistry, 54(2), pp.191-199.	[H][C@]1([C@H](O[C@@H]2O[C@H](C)[C@@H](OC(/C=C\C3=CC=C(O)C=C3)=O)[C@H](OC(C4=CC=CC=C4)=O)[C@H]2OC(C5=CC=CC=C5)=O)[C@H]6[C@]7(CO)O6)[C@]7([H])[C@H](O[C@@H]8O[C@H](CO)[C@@H](O)[C@H](O)[C@H]8O)OC=C1	O[C@@H]1OC=C[C@]2([H])[C@]1([C@]3(O[C@]3([C@H]2O)[H])CO)[H]	[H][C@]1([C@@]2([H])[C@@]3(CO)O[C@@]3([H])[C@H]1O)C=CO[C@H]2O[C@H]4[C@H](O)[C@@H](O)[C@H](O)[C@@H](CO)O4	0+1i*(1/4)	0+1i*(1/4)	0	1	0+1i*(3/4)	0+1i*(3/4)	1	3	FALSE
Scutellarioideae	Holmskioldia sanguinea	HOSA	catalposide	HOSA_S_1	Species	.	H. sanguinea	.	Helfrich, E. and Rimpler, H., 1999. Iridoid glycosides and phenolic glycosides from Holmskioldia sanguinea. Phytochemistry, 50(4), pp.619-627.	OCC12[C@@H](O2)[C@H](O)C3C1[C@@H](O[C@@H]4O[C@H](CO)[C@@H](O)[C@H](O)[C@H]4O)OC=C3	O[C@@H]1OC=C[C@]2([H])[C@]1([C@]3(O[C@]3([C@H]2O)[H])CO)[H]	[H][C@]1([C@@]2([H])[C@@]3(CO)O[C@@]3([H])[C@H]1O)C=CO[C@H]2O[C@H]4[C@H](O)[C@@H](O)[C@H](O)[C@@H](CO)O4	0+1i*(1/4)	0+1i*(1/4)	0	1	0+1i*(3/4)	0+1i*(3/4)	1	3	FALSE
Scutellarioideae	Holmskioldia sanguinea	HOSA	6-O-α-L-(4''-O-trans-cinnamoyl)rhamnopyranosylcatalpol	HOSA_S_2	Species	.	H. sanguinea	.	Helfrich, E. and Rimpler, H., 1999. Iridoid glycosides and phenolic glycosides from Holmskioldia sanguinea. Phytochemistry, 50(4), pp.619-627.	[H][C@]1([C@H](O[C@@H]2[C@@H](O)[C@H](O)[C@@H](OC(/C=C/C3=CC=CC=C3)=O)[C@H](C)O2)[C@H](O4)[C@@]54CO)[C@]5([H])[C@H](O[C@@H]6O[C@H](CO)[C@@H](O)[C@H](O)[C@H]6O)OC=C1	O[C@@H]1OC=C[C@]2([H])[C@]1([C@]3(O[C@]3([C@H]2O)[H])CO)[H]	[H][C@]1([C@@]2([H])[C@@]3(CO)O[C@@]3([H])[C@H]1O)C=CO[C@H]2O[C@H]4[C@H](O)[C@@H](O)[C@H](O)[C@@H](CO)O4	0+1i*(1/4)	0+1i*(1/4)	0	1	0+1i*(3/4)	0+1i*(3/4)	1	3	FALSE
Scutellarioideae	Holmskioldia sanguinea	HOSA	Scrodentoside G	HOSA_S_3	Species	.	H. sanguinea	.	Helfrich, E. and Rimpler, H., 1999. Iridoid glycosides and phenolic glycosides from Holmskioldia sanguinea. Phytochemistry, 50(4), pp.619-627.	[H][C@@]1([C@@]2([C@@H](OC=C1)O[C@@H]3O[C@@H]([C@H]([C@@H]([C@H]3O)O)O)CO)[H])[C@@H]([C@]4([H])O[C@@]42CO)OC5O[C@H]([C@@H]([C@H]([C@H]5O)O)OC(/C=C/C6=CC(OC)=C(C=C6)O)=O)O	O[C@@H]1OC=C[C@]2([H])[C@]1([C@]3(O[C@]3([C@H]2O)[H])CO)[H]	[H][C@]1([C@@]2([H])[C@@]3(CO)O[C@@]3([H])[C@H]1O)C=CO[C@H]2O[C@H]4[C@H](O)[C@@H](O)[C@H](O)[C@@H](CO)O4	0+1i*(1/4)	0+1i*(1/4)	0	1	0+1i*(3/4)	0+1i*(3/4)	1	3	FALSE
Scutellarioideae	Holmskioldia sanguinea	HOSA	Verbaspinoside	HOSA_S_4	Species	.	H. sanguinea	.	Helfrich, E. and Rimpler, H., 1999. Iridoid glycosides and phenolic glycosides from Holmskioldia sanguinea. Phytochemistry, 50(4), pp.619-627.	[H][C@]1([C@H](O[C@@H]2[C@@H](OC(/C=C/C3=CC=CC=C3)=O)[C@H](O)[C@@H](O)[C@H](C)O2)[C@H](O4)[C@@]54CO)[C@]5([H])[C@H](O[C@@H]6O[C@H](CO)[C@@H](O)[C@H](O)[C@H]6O)OC=C1	O[C@@H]1OC=C[C@]2([H])[C@]1([C@]3(O[C@]3([C@H]2O)[H])CO)[H]	[H][C@]1([C@@]2([H])[C@@]3(CO)O[C@@]3([H])[C@H]1O)C=CO[C@H]2O[C@H]4[C@H](O)[C@@H](O)[C@H](O)[C@@H](CO)O4	0+1i*(1/4)	0+1i*(1/4)	0	1	0+1i*(3/4)	0+1i*(3/4)	1	3	FALSE
Scutellarioideae	Holmskioldia sanguinea	HOSA	6-O-α-L-(3''-O-trans-cinnamoyl)rhamnopyranosylcatalpol	HOSA_S_5	Species	.	H. sanguinea	.	Helfrich, E. and Rimpler, H., 1999. Iridoid glycosides and phenolic glycosides from Holmskioldia sanguinea. Phytochemistry, 50(4), pp.619-627.	[H][C@]1([C@H](O[C@@H]2[C@@H](O)[C@H](OC(/C=C/C3=CC=CC=C3)=O)[C@@H](O)[C@H](C)O2)[C@H](O4)[C@@]54CO)[C@]5([H])[C@H](O[C@@H]6O[C@H](CO)[C@@H](O)[C@H](O)[C@H]6O)OC=C1	O[C@@H]1OC=C[C@]2([H])[C@]1([C@]3(O[C@]3([C@H]2O)[H])CO)[H]	[H][C@]1([C@@]2([H])[C@@]3(CO)O[C@@]3([H])[C@H]1O)C=CO[C@H]2O[C@H]4[C@H](O)[C@@H](O)[C@H](O)[C@@H](CO)O4	0+1i*(1/4)	0+1i*(1/4)	0	1	0+1i*(3/4)	0+1i*(3/4)	1	3	FALSE
Scutellarioideae	Holmskioldia sanguinea	HOSA	6-O-α-L-(4''-O-cis-feruloyl)rhamnopyranosylcatalpol	HOSA_S_6	Species	.	H. sanguinea	.	Helfrich, E. and Rimpler, H., 1999. Iridoid glycosides and phenolic glycosides from Holmskioldia sanguinea. Phytochemistry, 50(4), pp.619-627.	[H][C@]1([C@H](O[C@@H]2[C@@H](O)[C@H](O)[C@@H](OC(/C=C\C3=CC(OC)=C(O)C=C3)=O)[C@H](C)O2)[C@H](O4)[C@@]54CO)[C@]5([H])[C@H](O[C@@H]6O[C@H](CO)[C@@H](O)[C@H](O)[C@H]6O)OC=C1	O[C@@H]1OC=C[C@]2([H])[C@]1([C@]3(O[C@]3([C@H]2O)[H])CO)[H]	[H][C@]1([C@@]2([H])[C@@]3(CO)O[C@@]3([H])[C@H]1O)C=CO[C@H]2O[C@H]4[C@H](O)[C@@H](O)[C@H](O)[C@@H](CO)O4	0+1i*(1/4)	0+1i*(1/4)	0	1	0+1i*(3/4)	0+1i*(3/4)	1	3	FALSE
Scutellarioideae	Holmskioldia sanguinea	HOSA	Scrodentoside F	HOSA_S_7	Species	.	H. sanguinea	.	Helfrich, E. and Rimpler, H., 1999. Iridoid glycosides and phenolic glycosides from Holmskioldia sanguinea. Phytochemistry, 50(4), pp.619-627.	[H][C@]1([C@H](O[C@H]2[C@H](O)[C@H](O)[C@@H](OC(/C=C/C3=CC=C(O)C=C3)=O)[C@H](C)O2)[C@H]4[C@]5(CO)O4)[C@]5([H])[C@H](O[C@@H]6O[C@H](CO)[C@@H](O)[C@H](O)[C@H]6O)OC=C1	O[C@@H]1OC=C[C@]2([H])[C@]1([C@]3(O[C@]3([C@H]2O)[H])CO)[H]	[H][C@]1([C@@]2([H])[C@@]3(CO)O[C@@]3([H])[C@H]1O)C=CO[C@H]2O[C@H]4[C@H](O)[C@@H](O)[C@H](O)[C@@H](CO)O4	0+1i*(1/4)	0+1i*(1/4)	0	1	0+1i*(3/4)	0+1i*(3/4)	1	3	FALSE
Scutellarioideae	Holmskioldia sanguinea	HOSA	6-O-α-L-(4''-O-cis-p-coumaroyl) rhamnopyranosylcatalpol	HOSA_S_8	Species	.	H. sanguinea	.	Helfrich, E. and Rimpler, H., 1999. Iridoid glycosides and phenolic glycosides from Holmskioldia sanguinea. Phytochemistry, 50(4), pp.619-627.	[H][C@]1([C@H](OC2O[C@@H](C)[C@H](O)[C@@H](O)[C@H]2OC(/C=C/C3=CC=C(O)C=C3)=O)[C@H](O4)[C@@]54CO)[C@]5([H])[C@H](O[C@@H]6O[C@H](CO)[C@@H](O)[C@H](O)[C@H]6O)OC=C1	O[C@@H]1OC=C[C@]2([H])[C@]1([C@]3(O[C@]3([C@H]2O)[H])CO)[H]	[H][C@]1([C@@]2([H])[C@@]3(CO)O[C@@]3([H])[C@H]1O)C=CO[C@H]2O[C@H]4[C@H](O)[C@@H](O)[C@H](O)[C@@H](CO)O4	0+1i*(1/4)	0+1i*(1/4)	0	1	0+1i*(3/4)	0+1i*(3/4)	1	3	FALSE
Lamioideae	Lamium album	LAAL	5-deoxylamioside	LAAL_G_11	Genus	.	L. amplexicaule	.	Agostini, A., Guiso, M., MARINIBETTOLO, R. and Martinazzo, G., 1982. 5-DEOXYLAMIOSIDE, A NEW IRIDOID GLUCOSIDE FROM LAMIUM-AMPLEXICAULE L AND REASSIGNMENT OF OH-6 CONFIGURATION OF AJUGOL. Gazzetta Chimica Italiana, 112(1-2), pp.9-12.	[H][C@]1([C@H](O)C[C@@]2(OC(C)=O)C)[C@]2([H])[C@H](O[C@@H]3O[C@H](CO)[C@@H](O)[C@H](O)[C@H]3O)OC=C1C	CC([C@]12[H])=CO[C@H]([C@@]1([C@@](O)(C[C@H]2O)C)[H])O	CC1=CO[C@@H](O[C@H]2[C@H](O)[C@@H](O)[C@H](O)[C@@H](CO)O2)[C@@]([C@@](C[C@H]3O)(C)O)([H])[C@@]13[H]	0+1i*(1/4)	0+1i*(1/4)	0	1	0	1	0	0	FALSE
Lamioideae	Lamium album	LAAL	phlorigidoside B	LAAL_G_12	Genus	.	L. amplexicaule	.	Kikuchi, M., Onoguchi, R. and Yaoita, Y., 2009. Three new monoterpene glucosides from Lamium amplexicaule. Helvetica Chimica Acta, 92(10), pp.2063-2070	O[C@]1([C@H](O)C[C@@]2(OC(C)=O)C)[C@]2([H])[C@H](O[C@@H]3O[C@H](CO)[C@@H](O)[C@H](O)[C@H]3O)OC=C1C(OC)=O	C[C@](C[C@H]([C@@]12O)O)([C@]1([C@@H](OC=C2C(O)=O)O)[H])O	C[C@]([C@@]1([H])[C@H](O[C@H]2[C@H](O)[C@@H](O)[C@H](O)[C@@H](CO)O2)OC=C3C(O)=O)(O)C[C@@H](O)[C@@]13O	0+1i*(1/4)	0+1i*(1/4)	1	1	0	1	0	2	FALSE
Lamioideae	Lamium album	LAAL	Ipolamiidosid	LAAL_G_14	Genus	.	L. amplexicaule	.	Gazzetta Chimica Italiana, 1976 , vol. 106, p. 947,948,952 (aus Lamium amplexicaule)	O[C@]1(CC[C@@]2(OC(C)=O)C)[C@]2([H])[C@H](O[C@@H]3O[C@H](CO)[C@@H](O)[C@H](O)[C@H]3O)OC=C1C(OC)=O	O=C(C1=CO[C@H]([C@@]2([C@@](O)(CC[C@]12O)C)[H])O)O	O=C(O)C1=CO[C@@H](O[C@H]2[C@H](O)[C@@H](O)[C@H](O)[C@@H](CO)O2)[C@]3([H])[C@@](CC[C@]13O)(C)O	0+1i*(1/4)	0+1i*(1/4)	1	0	0	1	0	2	FALSE
Lamioideae	Lamium album	LAAL	eriobioside	LAAL_G_18	Genus	.	L. eriocephalum	.	Yalçin, F.N., Kaya, D., Çaliş, I., Ersöz, T. & Palaska, E. Determination of iridoid glycosides from four Turkish Lamium species by HPLC-ESI/MS. Turkish J. Chem. 32, 457–467 (2008).	O[C@]1(CC[C@@]2(O)C)[C@]2([H])[C@H](O[C@@H]3O[C@H](CO[C@@H]4O[C@H](CO)[C@@H](O)[C@H](O)[C@H]4O)[C@@H](O)[C@H](O)[C@H]3O)OC=C1C(OC)=O	O=C(C1=CO[C@H]([C@@]2([C@@](O)(CC[C@]12O)C)[H])O)O	O=C(O)C1=CO[C@@H](O[C@H]2[C@H](O)[C@@H](O)[C@H](O)[C@@H](CO)O2)[C@]3([H])[C@@](CC[C@]13O)(C)O	0+1i*(1/4)	0+1i*(1/4)	1	0	0	1	0	2	FALSE
Lamioideae	Lamium album	LAAL	lamerioside	LAAL_G_19	Genus	.	L. eriocephalum	.	Yalçin, F.N., Kaya, D., Çaliş, I., Ersöz, T. & Palaska, E. Determination of iridoid glycosides from four Turkish Lamium species by HPLC-ESI/MS. Turkish J. Chem. 32, 457–467 (2008).	O[C@]1(C[C@@H](O)[C@@]2(O)C)[C@]2([H])[C@H](O[C@@H]3O[C@H](CO)[C@@H](O)[C@H](O)[C@H]3O)OC=C1C(OC)=O	O[C@@]([C@H](C[C@@]12O)O)([C@]1([C@@H](OC=C2C(O)=O)O)[H])C	O[C@@]([C@@]1([H])[C@H](O[C@H]2[C@H](O)[C@@H](O)[C@H](O)[C@@H](CO)O2)OC=C3C(O)=O)(C)[C@@H](O)C[C@@]13O	0+1i*(1/4)	0+1i*(1/4)	1	0	1	1	0	2	FALSE
Lamioideae	Lamium album	LAAL	daphylloside	LAAL_G_2	Genus	.	L. amplexicaule	.	Kikuchi, M., Onoguchi, R. and Yaoita, Y., 2009. Three new monoterpene glucosides from Lamium amplexicaule. Helvetica Chimica Acta, 92(10), pp.2063-2070.	[H][C@]1([C@@H](O)C=C2COC(C)=O)[C@]2([H])[C@H](O[C@@H]3O[C@H](CO)[C@@H](O)[C@H](O)[C@H]3O)OC=C1C(OC)=O	O[C@H](OC=C([C@@]12[H])C(O)=O)[C@]2([H])C(CO)=C[C@@H]1O	[H][C@@]12C(C(O)=O)=CO[C@H]([C@@]1(C(CO)=C[C@@H]2O)[H])O[C@H]3[C@H](O)[C@@H](O)[C@H](O)[C@@H](CO)O3	0+1i*(1/4)	0+1i*(1/4)	0	1	0+1i*(1/4)	0+1i*(1/4)	1	2	TRUE
Lamioideae	Lamium album	LAAL	8-deoxylamiol	LAAL_G_20	Genus	.	L. amplexicaule	.	Kikuchi, M., Onoguchi, R. and Yaoita, Y., 2009. Three new monoterpene glucosides from Lamium amplexicaule. Helvetica Chimica Acta, 92(10), pp.2063-2070.	O[C@]1([C@H](O)C[C@H]2C)[C@]2([H])[C@H](O[C@@H]3O[C@H](CO)[C@@H](O)[C@H](O)[C@H]3O)OC=C1C	CC([C@]12O)=CO[C@H]([C@@]1([C@@H](C[C@H]2O)C)[H])O	CC1=CO[C@@H](O[C@H]2[C@H](O)[C@@H](O)[C@H](O)[C@@H](CO)O2)[C@@]([C@H](C)C[C@H]3O)([H])[C@@]13O	0+1i*(1/4)	0+1i*(1/4)	1	1	0	0	0	0	FALSE
Lamioideae	Lamium album	LAAL	lamiuamplexoside A	LAAL_G_21	Genus	.	L. amplexicaule	.	Kikuchi, M., Onoguchi, R. and Yaoita, Y., 2009. Three new monoterpene glucosides from Lamium amplexicaule. Helvetica Chimica Acta, 92(10), pp.2063-2070.	[H][C@@]12C([C@H](O3)[C@H]3[C@]2(C)O)C(C(OC)=O)=CO[C@H]1O[C@@H]4O[C@H](CO)[C@@H](O)[C@H](O)[C@H]4O	O[C@H](OC=C1C(O)=O)[C@]2([H])[C@](C)([C@H]3O[C@H]3C12)O	OC(C1=CO[C@H]([C@@]2([C@]([C@H]3O[C@H]3C12)(O)C)[H])O[C@H]4[C@H](O)[C@@H](O)[C@H](O)[C@@H](CO)O4)=O	0+1i*(1/4)	0+1i*(1/4)	0	0+1i*(3/4)	0+1i*(3/4)	1	0	2	FALSE
Lamioideae	Lamium album	LAAL	pentsemoside	LAAL_G_22	Genus	.	L. maculatum	.	Alipieva, K.I., Taskova, R.M., Jensen, S.R. & Handjieva, N. V. Iridoid glucosides from Lamium album and Lamium maculatum (Lamiaceae) Biochem. Syst. Ecol. 34, 88–91 (2006).	O[C@]1([C@H](O)C[C@H]2C)[C@]2([H])[C@H](O[C@H]3[C@H](O)[C@@H](O)[C@H](O)[C@@H](CO)O3)OC=C1C(OC)=O	O=C(C([C@]12O)=CO[C@H]([C@@]1([C@@H](C[C@H]2O)C)[H])O)O	O=C(O)C1=CO[C@@H](O[C@H]2[C@H](O)[C@@H](O)[C@H](O)[C@@H](CO)O2)[C@@]([C@H](C)C[C@H]3O)([H])[C@@]13O	0+1i*(1/4)	0+1i*(1/4)	1	1	0	0	0	2	FALSE
Lamioideae	Lamium album	LAAL	5-deoxylamiol	LAAL_G_23	Genus	.	L. maculatum	.	Alipieva, K.I., Taskova, R.M., Jensen, S.R. & Handjieva, N. V. Iridoid glucosides from Lamium album and Lamium maculatum (Lamiaceae) Biochem. Syst. Ecol. 34, 88–91 (2006).	[H][C@]1([C@H](O)C[C@@]2(O)C)[C@]2([H])[C@H](O[C@@H]3O[C@H](CO)[C@@H](O)[C@H](O)[C@H]3O)OC=C1C	CC([C@]12[H])=CO[C@H]([C@@]1([C@@](O)(C[C@H]2O)C)[H])O	CC1=CO[C@@H](O[C@H]2[C@H](O)[C@@H](O)[C@H](O)[C@@H](CO)O2)[C@@]([C@@](C[C@H]3O)(C)O)([H])[C@@]13[H]	0+1i*(1/4)	0+1i*(1/4)	0	1	0	1	0	0	FALSE
Lamioideae	Lamium album	LAAL	barlerin/8-O-acetyl-shanzhiside	LAAL_G_24	Genus	.	L. garganicum	.	Alipieva, K.I., Taskova, R.M., Jensen, S.R. & Handjieva, N. V. Iridoid glucosides from Lamium album and Lamium maculatum (Lamiaceae) Biochem. Syst. Ecol. 34, 88–91 (2006).	[H][C@]1([C@H](O)C[C@@]2(OC(C)=O)C)[C@]2([H])[C@H](O[C@@H]3O[C@H](CO)[C@@H](O)[C@H](O)[C@H]3O)OC=C1C(OC)=O	O[C@@](C[C@H]([C@@]12[H])O)([C@]1([C@@H](OC=C2C(O)=O)O)[H])C	O[C@@]([C@@]1([H])[C@H](O[C@H]2[C@H](O)[C@@H](O)[C@H](O)[C@@H](CO)O2)OC=C3C(O)=O)(C)C[C@@H](O)[C@@]13[H]	0+1i*(1/4)	0+1i*(1/4)	0	1	0	1	0	2	FALSE
Lamioideae	Lamium album	LAAL	sesamoside	LAAL_G_25	Genus	.	L. garganicum	.	Alipieva, K.I., Taskova, R.M., Jensen, S.R. & Handjieva, N. V. Iridoid glucosides from Lamium album and Lamium maculatum (Lamiaceae) Biochem. Syst. Ecol. 34, 88–91 (2006).	O[C@]1([C@H](O)[C@@](O2)([H])[C@@]32C)[C@]3([H])[C@H](O[C@@H]4O[C@H](CO)[C@@H](O)[C@H](O)[C@H]4O)OC=C1C(OC)=O	O=C(C([C@]12O)=CO[C@H]([C@@]1([C@]3(O[C@]3([C@H]2O)[H])C)[H])O)O	O=C(O)C1=CO[C@@H](O[C@H]2[C@H](O)[C@@H](O)[C@H](O)[C@@H](CO)O2)[C@@]([C@@]3(C)O[C@@]3([H])[C@H]4O)([H])[C@@]14O	0+1i*(1/4)	0+1i*(1/4)	1	1	0+1i*(3/4)	0+1i*(3/4)	0	2	FALSE
Lamioideae	Lamium album	LAAL	deacetylasperulosidic acid	LAAL_G_26	Genus	.	L. amplexicaule	.	Alipieva, K.I., Taskova, R.M., Jensen, S.R. & Handjieva, N. V. Iridoid glucosides from Lamium album and Lamium maculatum (Lamiaceae) Biochem. Syst. Ecol. 34, 88–91 (2006).	[H][C@]1([C@@H](O)C=C2CO)[C@]2([H])[C@H](O[C@@H]3O[C@H](CO)[C@@H](O)[C@H](O)[C@H]3O)OC=C1C(O)=O	O=C(C([C@]12[H])=CO[C@H]([C@@]1(C(CO)=C[C@@H]2O)[H])O)O	O=C(O)C1=CO[C@@H](O[C@H]2[C@H](O)[C@@H](O)[C@H](O)[C@@H](CO)O2)[C@@](C(CO)=C[C@@H]3O)([H])[C@@]13[H]	0+1i*(1/4)	0+1i*(1/4)	0	1	0+1i*(1/4)	0+1i*(1/4)	1	2	TRUE
Lamioideae	Lamium album	LAAL	harpagide	LAAL_G_27	Genus	.	L. galeobdolon	.	Alipieva, K.I., Taskova, R.M., Jensen, S.R. & Handjieva, N. V. Iridoid glucosides from Lamium album and Lamium maculatum (Lamiaceae) Biochem. Syst. Ecol. 34, 88–91 (2006).	O[C@]1([C@H](O)C[C@@]2(O)C)[C@]2([H])[C@H](O[C@@H]3O[C@H](CO)[C@@H](O)[C@H](O)[C@H]3O)OC=C1	O[C@@H]1OC=C[C@]2(O)[C@]1([C@@](O)(C[C@H]2O)C)[H]	O[C@]1([C@@]2([H])[C@@](C[C@H]1O)(C)O)C=CO[C@H]2O[C@H]3[C@H](O)[C@@H](O)[C@H](O)[C@@H](CO)O3	0+1i*(1/4)	0+1i*(1/4)	1	1	0	1	0	3	FALSE
Lamioideae	Lamium album	LAAL	8-O-acetylharpagide	LAAL_G_28	Genus	.	L. galeobdolon	.	Alipieva, K.I., Taskova, R.M., Jensen, S.R. & Handjieva, N. V. Iridoid glucosides from Lamium album and Lamium maculatum (Lamiaceae) Biochem. Syst. Ecol. 34, 88–91 (2006).	O[C@]1([C@H](O)C[C@@]2(OC(C)=O)C)[C@]2([H])[C@H](O[C@@H]3O[C@H](CO)[C@@H](O)[C@H](O)[C@H]3O)OC=C1	O[C@@H]1OC=C[C@]2(O)[C@]1([C@@](O)(C[C@H]2O)C)[H]	O[C@]1([C@@]2([H])[C@@](C[C@H]1O)(C)O)C=CO[C@H]2O[C@H]3[C@H](O)[C@@H](O)[C@H](O)[C@@H](CO)O3	0+1i*(1/4)	0+1i*(1/4)	1	1	0	1	0	3	FALSE
Lamioideae	Lamium album	LAAL	7,8-dehydropenstemoside	LAAL_G_29	Genus	.	L. garganicum	.	Jensen, S.R., Calis, I., Gotfredsen, C.H. and Søtofte, I., 2007. Structural revision of some recently published iridoid glucosides. Journal of natural products, 70(1), pp.29-32.	O[C@]1([C@H](O)C=C2C)[C@]2([H])[C@H](O[C@@H]3O[C@H](CO)[C@@H](O)[C@H](O)[C@H]3O)OC=C1C(OC)=O	O=C(C([C@]12O)=CO[C@H]([C@@]1(C(C)=C[C@H]2O)[H])O)O	O=C(O)C1=CO[C@@H](O[C@H]2[C@H](O)[C@@H](O)[C@H](O)[C@@H](CO)O2)[C@@](C(C)=C[C@H]3O)([H])[C@@]13O	0+1i*(1/4)	0+1i*(1/4)	1	1	0+1i*(1/4)	0+1i*(1/4)	0	2	FALSE
Lamioideae	Lamium album	LAAL	shanzhiside methyl ester	LAAL_G_3	Genus	.	L. amplexicaule	.	Kikuchi, M., Onoguchi, R. and Yaoita, Y., 2009. Three new monoterpene glucosides from Lamium amplexicaule. Helvetica Chimica Acta, 92(10), pp.2063-2070.	[H][C@]1([C@H](O)C[C@@]2(O)C)[C@]2([H])[C@H](O[C@@H]3O[C@H](CO)[C@@H](O)[C@H](O)[C@H]3O)OC=C1C(OC)=O	O[C@@](C[C@H]([C@@]12[H])O)([C@]1([C@@H](OC=C2C(O)=O)O)[H])C	O[C@@]([C@@]1([H])[C@H](O[C@H]2[C@H](O)[C@@H](O)[C@H](O)[C@@H](CO)O2)OC=C3C(O)=O)(C)C[C@@H](O)[C@@]13[H]	0+1i*(1/4)	0+1i*(1/4)	0	1	0	1	0	2	FALSE
Lamioideae	Lamium album	LAAL	ipolamiide	LAAL_G_5	Genus	.	L. amplexicaule	.	Agostini, A., Guiso, M., MARINIBETTOLO, R. and Martinazzo, G., 1982. 5-DEOXYLAMIOSIDE, A NEW IRIDOID GLUCOSIDE FROM LAMIUM-AMPLEXICAULE L AND REASSIGNMENT OF OH-6 CONFIGURATION OF AJUGOL. Gazzetta Chimica Italiana, 112(1-2), pp.9-12.	O[C@]1(CC[C@]2(C)O)[C@]2([H])[C@H](O[C@@H]3O[C@H](CO)[C@@H](O)[C@H](O)[C@H]3O)OC=C1C(OC)=O	O=C(C1=CO[C@H]([C@@]2([C@@](O)(CC[C@]12O)C)[H])O)O	O=C(O)C1=CO[C@@H](O[C@H]2[C@H](O)[C@@H](O)[C@H](O)[C@@H](CO)O2)[C@]3([H])[C@@](CC[C@]13O)(C)O	0+1i*(1/4)	0+1i*(1/4)	1	0	0	1	0	2	FALSE
Lamioideae	Lamium album	LAAL	5-hydroxy-8-epiloganin	LAAL_G_6	Genus	.	L. amplexicaule	.	Kikuchi, M., Onoguchi, R. and Yaoita, Y., 2009. Three new monoterpene glucosides from Lamium amplexicaule. Helvetica Chimica Acta, 92(10), pp.2063-2070.	O[C@]1(C[C@H](O)[C@H]2C)[C@]2([H])[C@H](O[C@@H]3O[C@H](CO)[C@@H](O)[C@H](O)[C@H]3O)OC=C1C(OC)=O	O=C(C1=CO[C@H]([C@@]2([C@@H]([C@H](C[C@]12O)O)C)[H])O)O	O=C(O)C1=CO[C@@H](O[C@H]2[C@H](O)[C@@H](O)[C@H](O)[C@@H](CO)O2)[C@]3([H])[C@H](C)[C@@H](O)C[C@]13O	0+1i*(1/4)	0+1i*(1/4)	1	0	1	0	0	2	FALSE
Lamioideae	Lamium album	LAAL	lamioside	LAAL_G_7	Genus	.	L. maculatum	.	Alipieva, K.I., Taskova, R.M., Jensen, S.R. & Handjieva, N. V. Iridoid glucosides from Lamium album and Lamium maculatum (Lamiaceae) Biochem. Syst. Ecol. 34, 88–91 (2006).	O[C@]1([C@H](O)C[C@@]2(OC(C)=O)C)[C@]2([H])[C@H](O[C@@H]3O[C@H](CO)[C@@H](O)[C@H](O)[C@H]3O)OC=C1C	CC([C@]12O)=CO[C@H]([C@@]1([C@@](O)(C[C@H]2O)C)[H])O	CC1=CO[C@@H](O[C@H]2[C@H](O)[C@@H](O)[C@H](O)[C@@H](CO)O2)[C@@]([C@@](C[C@H]3O)(C)O)([H])[C@@]13O	0+1i*(1/4)	0+1i*(1/4)	1	1	0	1	0	0	FALSE
Lamioideae	Lamium album	LAAL	lamiol	LAAL_G_8	Genus	.	L. maculatum	.	Alipieva, K.I., Taskova, R.M., Jensen, S.R. & Handjieva, N. V. Iridoid glucosides from Lamium album and Lamium maculatum (Lamiaceae) Biochem. Syst. Ecol. 34, 88–91 (2006).	O[C@]1([C@H](O)C[C@@]2(O)C)[C@]2([H])[C@H](O[C@@H]3O[C@H](CO)[C@@H](O)[C@H](O)[C@H]3O)OC=C1C	CC([C@]12O)=CO[C@H]([C@@]1([C@@](O)(C[C@H]2O)C)[H])O	CC1=CO[C@@H](O[C@H]2[C@H](O)[C@@H](O)[C@H](O)[C@@H](CO)O2)[C@@]([C@@](C[C@H]3O)(C)O)([H])[C@@]13O	0+1i*(1/4)	0+1i*(1/4)	1	1	0	1	0	0	FALSE
Lamioideae	Lamium album	LAAL	6ß-hydroxyipolamide	LAAL_G_9	Genus	.	L. amplexicaule	.	Kikuchi, M., Onoguchi, R. and Yaoita, Y., 2009. Three new monoterpene glucosides from Lamium amplexicaule. Helvetica Chimica Acta, 92(10), pp.2063-2070.	O[C@]1([C@H](O)C[C@@]2(O)C)[C@]2([H])[C@H](O[C@@H]3O[C@H](CO)[C@@H](O)[C@H](O)[C@H]3O)OC=C1C(OC)=O	C[C@](C[C@H]([C@@]12O)O)([C@]1([C@@H](OC=C2C(O)=O)O)[H])O	C[C@]([C@@]1([H])[C@H](O[C@H]2[C@H](O)[C@@H](O)[C@H](O)[C@@H](CO)O2)OC=C3C(O)=O)(O)C[C@@H](O)[C@@]13O	0+1i*(1/4)	0+1i*(1/4)	1	1	0	1	0	2	FALSE
Lamioideae	Lamium album	LAAL	Lamiridoside/Lamalbid	LAAL_S_1	Species	.	L. album	.	Zhang, H., Rothwangl, K., Mesecar, A.D., Sabahi, A., Rong, L. and Fong, H.H., 2009. Lamiridosins, hepatitis C virus entry inhibitors from Lamium album. Journal of natural products, 72(12), pp.2158-2162.	O=C(OC)C1=CO[C@@H](O[C@@H]2O[C@H](CO)[C@@H](O)[C@H](O)[C@H]2O)[C@@]3([H])[C@]1([H])[C@H](O)[C@H](O)[C@]3(C)O	O[C@@]([C@H]([C@H]([C@@]12[H])O)O)([C@]1([C@@H](OC=C2C(O)=O)O)[H])C	O[C@@]([C@@]1([H])[C@H](O[C@H]2[C@H](O)[C@@H](O)[C@H](O)[C@@H](CO)O2)OC=C3C(O)=O)(C)[C@@H](O)[C@@H](O)[C@@]13[H]	0+1i*(1/4)	0+1i*(1/4)	0	1	1	1	0	2	FALSE
Lamioideae	Lamium album	LAAL	Lamiide	LAAL_S_2	Species	.	L. eriocephalum	.	Yalçın, F.N., Ersöz, T., Avcı, K., Gotfredsen, C.H., Jensen, S.R. and Çalış, İ., 2007. New Iridoid Glycosides from Lamium eriocephalum subsp. eriocephalum. Helvetica chimica acta, 90(2), pp.332-336.	O=C(OC)C1=CO[C@@H](O[C@@H]2O[C@H](CO)[C@@H](O)[C@H](O)[C@H]2O)[C@@]3([H])[C@]1(O)C[C@H](O)[C@]3(C)O	O[C@@]([C@H](C[C@@]12O)O)([C@]1([C@@H](OC=C2C(O)=O)O)[H])C	O[C@@]([C@@]1([H])[C@H](O[C@H]2[C@H](O)[C@@H](O)[C@H](O)[C@@H](CO)O2)OC=C3C(O)=O)(C)[C@@H](O)C[C@@]13O	0+1i*(1/4)	0+1i*(1/4)	1	0	1	1	0	2	FALSE
Lamioideae	Lamium album	LAAL	Caryoptoside	LAAL_S_3	Species	.	L. album	.	Alipieva, K., Kokubun, T., Taskova, R., Evstatieva, L. and Handjieva, N., 2007. LC–ESI-MS analysis of iridoid glucosides in Lamium species. Biochemical systematics and ecology, 35(1), pp.17-22.	O=C(OC)C1=CO[C@@H](O[C@@H]2O[C@H](CO)[C@@H](O)[C@H](O)[C@H]2O)C3C1C[C@H](O)[C@]3(C)O	O=C(C1=CO[C@H]([C@]2([C@@]1(C[C@@H]([C@@]2(O)C)O)[H])[H])O)O	O=C(O)C1=CO[C@@H](O[C@H]2[C@H](O)[C@@H](O)[C@H](O)[C@@H](CO)O2)[C@@]3([H])[C@]1([H])C[C@H](O)[C@]3(C)O	0+1i*(1/4)	0+1i*(1/4)	0	0	1	1	0	2	FALSE
Lamioideae	Leonurus cardiaca	LECA	Harpagide	LECA_G_1	Genus	.	L. turkestanicus	.	Isaev, I.M., Agzamova, M.A. and Isaev, M.I., 2011. Genkwanin and iridoid glycosides from Leonurus turkestanicus. Chemistry of Natural Compounds, 47(1), pp.132-134.	C[C@]1(O)C[C@@H](O)[C@@]2(O)[C@]1([H])[C@H](O[C@@H]3O[C@H](CO)[C@@H](O)[C@H](O)[C@H]3O)OC=C2	O[C@@H]1OC=C[C@]2(O)[C@]1([C@@](O)(C[C@H]2O)C)[H]	O[C@]1([C@@]2([H])[C@@](C[C@H]1O)(C)O)C=CO[C@H]2O[C@H]3[C@H](O)[C@@H](O)[C@H](O)[C@@H](CO)O3	0+1i*(1/4)	0+1i*(1/4)	1	1	0	1	0	3	FALSE
Lamioideae	Leonurus cardiaca	LECA	8-acetylharpagide	LECA_G_2	Genus	.	L. turkestanicus	.	Isaev, I.M., Agzamova, M.A. and Isaev, M.I., 2011. Genkwanin and iridoid glycosides from Leonurus turkestanicus. Chemistry of Natural Compounds, 47(1), pp.132-134.	C[C@]1(OC(C)=O)C[C@@H](O)[C@@]2(O)[C@]1([H])[C@H](O[C@@H]3O[C@H](CO)[C@@H](O)[C@H](O)[C@H]3O)OC=C2	O[C@@H]1OC=C[C@]2(O)[C@]1([C@@](O)(C[C@H]2O)C)[H]	O[C@]1([C@@]2([H])[C@@](C[C@H]1O)(C)O)C=CO[C@H]2O[C@H]3[C@H](O)[C@@H](O)[C@H](O)[C@@H](CO)O3	0+1i*(1/4)	0+1i*(1/4)	1	1	0	1	0	3	FALSE
Lamioideae	Leonurus cardiaca	LECA	ajugoside	LECA_G_3	Genus	.	L. persicus	.	Tasdemir, D., Scapozza, L., Zerbe, O., Linden, A., Çalis, I. and Sticher, O., 1999. Iridoid glycosides of Leonurus persicus. Journal of natural products, 62(6), pp.811-816.	C[C@]1(OC(C)=O)C[C@@H](O)[C@@]2([H])[C@]1([H])[C@H](O[C@@H]3O[C@H](CO)[C@@H](O)[C@H](O)[C@H]3O)OC=C2	[H][C@@]12C=CO[C@@H](O)[C@]1([H])[C@@](O)(C[C@H]2O)C	[H][C@@]12C=CO[C@H]([C@@]1([C@@](C[C@H]2O)(C)O)[H])O[C@H]3[C@H](O)[C@@H](O)[C@H](O)[C@@H](CO)O3	0+1i*(1/4)	0+1i*(1/4)	0	1	0	1	0	3	FALSE
Lamioideae	Leonurus cardiaca	LECA	Galiridoside	LECA_G_4	Genus	.	L. persicus	.	Tasdemir, D., Scapozza, L., Zerbe, O., Linden, A., Çalis, I. and Sticher, O., 1999. Iridoid glycosides of Leonurus persicus. Journal of natural products, 62(6), pp.811-816.	C[C@]12[C@@]([H])(O2)C[C@@]3(O)[C@]1([H])[C@H](O[C@@H]4O[C@H](CO)[C@@H](O)[C@H](O)[C@H]4O)OC=C3	O[C@@H]1OC=C[C@]2(O)[C@]1([C@@]3(C)O[C@H]3C2)[H]	O[C@]1([C@@]2([H])[C@]3(O[C@H]3C1)C)C=CO[C@H]2O[C@H]4[C@H](O)[C@@H](O)[C@H](O)[C@@H](CO)O4	0+1i*(1/4)	0+1i*(1/4)	1	0	0+1i*(3/4)	0+1i*(3/4)	0	3	FALSE
Lamioideae	Leonurus cardiaca	LECA	10-deoxygeniposidic acid	LECA_G_5	Genus	.	L. persicus	.	Tasdemir, D., Scapozza, L., Zerbe, O., Linden, A., Çalis, I. and Sticher, O., 1999. Iridoid glycosides of Leonurus persicus. Journal of natural products, 62(6), pp.811-816.	[H][C@]1(CC=C2C)[C@]2([H])[C@H](O[C@@H]3O[C@H](CO)[C@@H](O)[C@H](O)[C@H]3O)OC=C1C(O)=O	O=C(C1=CO[C@H]([C@@]2(C(C)=CC[C@]12[H])[H])O)O	O=C(O)C1=CO[C@@H](O[C@H]2[C@H](O)[C@@H](O)[C@H](O)[C@@H](CO)O2)[C@]3([H])C(C)=CC[C@]13[H]	0+1i*(1/4)	0+1i*(1/4)	0	0	0+1i*(1/4)	0+1i*(1/4)	0	2	FALSE
Lamioideae	Leonurus cardiaca	LECA	7,8-epoxy-8-epi-loganic acid	LECA_G_6	Genus	.	L. persicus	.	Tasdemir, D., Scapozza, L., Zerbe, O., Linden, A., Çalis, I. and Sticher, O., 1999. Iridoid glycosides of Leonurus persicus. Journal of natural products, 62(6), pp.811-816.	[H][C@]1(C[C@H](O2)[C@@]32C)[C@]3([H])[C@H](O[C@@H]4O[C@H](CO)[C@@H](O)[C@H](O)[C@H]4O)OC=C1C(O)=O	O=C(C1=CO[C@H]([C@@]2([C@]3(O[C@H]3C[C@]12[H])C)[H])O)O	O=C(O)C1=CO[C@@H](O[C@H]2[C@H](O)[C@@H](O)[C@H](O)[C@@H](CO)O2)[C@]3([H])[C@@]4(C)O[C@H]4C[C@]13[H]	0+1i*(1/4)	0+1i*(1/4)	0	0	0+1i*(3/4)	0+1i*(3/4)	0	2	FALSE
Lamioideae	Leonurus cardiaca	LECA	6-O-acetylmioporoside	LECA_G_7	Genus	.	L. persicus	.	Tasdemir, D., Scapozza, L., Zerbe, O., Linden, A., Çalis, I. and Sticher, O., 1999. Iridoid glycosides of Leonurus persicus. Journal of natural products, 62(6), pp.811-816.	[H][C@]1([C@H](OC(C)=O)C[C@@]2(O)C)[C@]2([H])[C@H](O[C@@H]3O[C@H](CO)[C@@H](O)[C@H](O)[C@H]3O)OC=C1	[H][C@@]12C=CO[C@@H](O)[C@]1([H])[C@@](O)(C[C@H]2O)C	[H][C@@]12C=CO[C@H]([C@@]1([C@@](C[C@H]2O)(C)O)[H])O[C@H]3[C@H](O)[C@@H](O)[C@H](O)[C@@H](CO)O3	0+1i*(1/4)	0+1i*(1/4)	0	1	0	1	0	3	FALSE
Lamioideae	Leonurus cardiaca	LECA	6-deoxy-8-O-acetylharpagide	LECA_G_8	Genus	.	L. turkestanicus	.	Isaev, I.M., Agzamova, M.A. and Isaev, M.I., 2011. Genkwanin and iridoid glycosides from Leonurus turkestanicus. Chemistry of Natural Compounds, 47(1), pp.132-134.	O[C@]1(CC[C@@]2(OC(C)=O)C)[C@]2([H])[C@H](O[C@@H]3O[C@H](CO)[C@@H](O)[C@H](O)[C@H]3O)OC=C1	O[C@H](OC=C[C@@]12O)[C@]2([H])[C@](C)(CC1)O	O[C@](CC[C@@]1(O)C)([C@]21[H])C=CO[C@H]2O[C@H]3[C@H](O)[C@@H](O)[C@H](O)[C@@H](CO)O3	0+1i*(1/4)	0+1i*(1/4)	1	0	0	1	0	3	FALSE
Lamioideae	Leonurus cardiaca	LECA	7-deoxy-8-epi-loganic acid	LECA_S_1	Species	.	L. persicus	.	Tasdemir, D., Scapozza, L., Zerbe, O., Linden, A., Çalis, I. and Sticher, O., 1999. Iridoid glycosides of Leonurus persicus. Journal of natural products, 62(6), pp.811-816.	O=C(O)C1=CO[C@@H](O[C@@H]2O[C@H](CO)[C@@H](O)[C@H](O)[C@H]2O)[C@@]3([H])[C@]1([H])CC[C@H]3C	C[C@H]1[C@@]([H])([C@@H](OC=C2C(O)=O)O)[C@]2([H])CC1	[H][C@]1(C(C(O)=O)=CO2)CC[C@@H](C)[C@@]1([H])[C@@H]2O[C@H]3[C@H](O)[C@@H](O)[C@H](O)[C@@H](CO)O3	0+1i*(1/4)	0+1i*(1/4)	0	0	0	0	0	2	FALSE
Lamioideae	Leonurus cardiaca	LECA	7R-chloro-6-desoxy-harpagide	LECA_S_2	Species	.	L. cardiaca	.	Rusch, C., Hennig, L. & Rauwald, H. 7-Chloro-6-desoxy-harpagide, a major iridoid glucoside from Leonurus cardiaca L. (Ph. Eur.). Planta Med. 76, P235 (2010).	C[C@]([C@@H](C[C@@]12O)Cl)([C@]1([C@@H](OC=C2)O)[H])O	C[C@]([C@@H](C[C@@]12O)Cl)([C@]1([C@@H](OC=C2)O)[H])O	C[C@]([C@@]1([H])[C@H](O[C@H]2[C@H](O)[C@@H](O)[C@H](O)[C@@H](CO)O2)OC=C3)(O)[C@H](Cl)C[C@@]13O	0+1i*(1/4)	0+1i*(1/4)	1	0	2	1	0	3	TRUE
Lamioideae	Leonotis leonurus	LELE	10-O-(trans-3,4-dimethoxycinnamoyl)geniposidic acid	LELE_G_1	Genus	.	L. nepetifolia	.	Takeda, T., Narukawa, Y. & Hada, N. Studies on the constituents of Leonotis nepetaefolia. Chem Pharm Bull 47, 284–286 (1999).	O=C(O)C1=CO[C@@H](O[C@@H]2O[C@H](CO)[C@@H](O)[C@H](O)[C@H]2O)C3C1CC=C3COC(/C=C/C4=CC(OC)=C(OC)C=C4)=O	OCC1=CCC2C(C(O)=O)=CO[C@@H](O)C12	OCC1=CCC2C(C(O)=O)=CO[C@H](C12)O[C@H]3[C@H](O)[C@@H](O)[C@H](O)[C@@H](CO)O3	0+1i*(1/4)	0+1i*(1/4)	0	0	0+1i*(1/4)	0+1i*(1/4)	1	2	FALSE
Lamioideae	Leonotis leonurus	LELE	10-O-(p-hydroxybenzoyl)geniposidic acid	LELE_G_2	Genus	.	L. nepetifolia	.	Takeda, T., Narukawa, Y. & Hada, N. Studies on the constituents of Leonotis nepetaefolia. Chem Pharm Bull 47, 284–286 (1999).	O=C(C1=CC=C(O)C=C1)OCC2=CCC3C2[C@H](O[C@@H]4O[C@H](CO)[C@@H](O)[C@H](O)[C@H]4O)OC=C3C(O)=O	O=C(C1=CO[C@H](C2C(CO)=CCC12)O)O	OCC1=CCC2C(C(O)=O)=CO[C@H](C12)O[C@H]3[C@H](O)[C@@H](O)[C@H](O)[C@@H](CO)O3	0+1i*(1/4)	0+1i*(1/4)	0	0	0+1i*(1/4)	0+1i*(1/4)	1	2	FALSE
Lamioideae	Leonotis leonurus	LELE	Mussaenoside	LELE_G_3	Genus	.	L. nepetifolia	.	Takeda, T., Narukawa, Y. & Hada, N. Studies on the constituents of Leonotis nepetaefolia. Chem Pharm Bull 47, 284–286 (1999).	O=C(OC)C1=CO[C@@H](O[C@@H]2O[C@H](CO)[C@@H](O)[C@H](O)[C@H]2O)C3C1CC[C@]3(C)O	C[C@](CC[C@@]12[H])([C@]1([C@@H](OC=C2C(O)=O)O)[H])O	C[C@]([C@@]1([H])[C@H](O[C@H]2[C@H](O)[C@@H](O)[C@H](O)[C@@H](CO)O2)OC=C3C(O)=O)(O)CC[C@@]13[H]	0+1i*(1/4)	0+1i*(1/4)	0	0	0	1	0	2	FALSE
Lamioideae	Leonotis leonurus	LELE	Ixoside	LELE_G_4	Genus	Carboxylate on C10	L. nepetifolia	.	Takeda, T., Narukawa, Y. & Hada, N. Studies on the constituents of Leonotis nepetaefolia. Chem Pharm Bull 47, 284–286 (1999).	O=C(O)C1=CO[C@@H](O[C@@H]2O[C@H](CO)[C@@H](O)[C@H](O)[C@H]2O)C3C1CC=C3C(O)=O	O=C(C1=CCC2C(C(O)=O)=CO[C@@H](O)C12)O	O=C(O)C1=CCC2C(C(O)=O)=CO[C@H](C12)O[C@H]3[C@H](O)[C@@H](O)[C@H](O)[C@@H](CO)O3	0+1i*(1/4)	0+1i*(1/4)	0	0	0+1i*(1/4)	0+1i*(1/4)	3	2	FALSE
Lamioideae	Leonotis leonurus	LELE	geniposidic acid	LELE_S_1	Species	.	L. leonurus	.	Agnihotri, V. K., ElSohly, H. N., Smillie, T. J., Khan, I. A. & Walker, L. A. Constituents of Leonotis leonurus flowering tops. Phytochem. Lett. 2, 103–105 (2009).	[H][C@]1(CC=C2CO)[C@]2([H])[C@H](O[C@@H]3O[C@H](CO)[C@@H](O)[C@H](O)[C@H]3O)OC=C1C(O)=O	O=C(C1=CO[C@H]([C@@]2(C(CO)=CC[C@]12[H])[H])O)O	OCC1=CCC2C(C(O)=O)=CO[C@H](C12)O[C@H]3[C@H](O)[C@@H](O)[C@H](O)[C@@H](CO)O3	0+1i*(1/4)	0+1i*(1/4)	0	0	0+1i*(1/4)	0+1i*(1/4)	1	2	FALSE
Nepetoideae	Nepeta cataria	NECA	Ajugol	NECA_G_14	Genus	.	N. septemcrenata	.	Formisano, C., Rigano, D., & Senatore, F. (2011). Chemical constituents and biological activities of Nepeta species. Chemistry & biodiversity, 8(10), 1783-1818.	C[C@@]1(C[C@H]([C@H]2[C@@H]1[C@@H](OC=C2)O[C@H]3[C@@H]([C@H]([C@@H]([C@H](O3)CO)O)O)O)O)O	[H][C@@]12C=CO[C@@H](O)[C@]1([H])[C@@](O)(C[C@H]2O)C	[H][C@@]12C=CO[C@H]([C@@]1([C@@](C[C@H]2O)(C)O)[H])O[C@H]3[C@H](O)[C@@H](O)[C@H](O)[C@@H](CO)O3	0+1i*(1/4)	0+1i*(1/4)	0	1	0	1	0	3	FALSE
Nepetoideae	Nepeta cataria	NECA	Ajugoside	NECA_G_15	Genus	.	N. septemcrenata	.	Formisano, C., Rigano, D., & Senatore, F. (2011). Chemical constituents and biological activities of Nepeta species. Chemistry & biodiversity, 8(10), 1783-1818.	OC[C@@H](O1)[C@@H](O)[C@H](O)[C@@H](O)[C@@H]1O[C@H]2[C@@]3([H])[C@@]([C@H](O)C[C@@]3(OC(C)=O)C)([H])C=CO2	[H][C@@]12C=CO[C@@H](O)[C@]1([H])[C@@](O)(C[C@H]2O)C	[H][C@@]12C=CO[C@H]([C@@]1([C@@](C[C@H]2O)(C)O)[H])O[C@H]3[C@H](O)[C@@H](O)[C@H](O)[C@@H](CO)O3	0+1i*(1/4)	0+1i*(1/4)	0	1	0	1	0	3	FALSE
Nepetoideae	Nepeta cataria	NECA	Aucubin	NECA_G_16	Genus	.	N. septemcrenata	.	Formisano, C., Rigano, D., & Senatore, F. (2011). Chemical constituents and biological activities of Nepeta species. Chemistry & biodiversity, 8(10), 1783-1818.	C1=CO[C@H]([C@H]2[C@@H]1[C@@H](C=C2CO)O)O[C@H]3[C@@H]([C@H]([C@@H]([C@H](O3)CO)O)O)O	O[C@@H]1OC=C[C@]2([H])[C@]1(C(CO)=C[C@H]2O)[H]	[H][C@]1([C@@]2([H])C(CO)=C[C@H]1O)C=CO[C@H]2O[C@H]3[C@H](O)[C@@H](O)[C@H](O)[C@@H](CO)O3	0+1i*(1/4)	0+1i*(1/4)	0	1	0+1i*(1/4)	0+1i*(1/4)	1	3	FALSE
Outgroup	Paulownia tomentosa	PATO	Catalpol	PATO_S_1	Species	.	P. tomentosa	.	Damtoft, S. & Jensen, S. R. Tomentoside and 7-Hydroxytomentoside, 2 Iridoid Glucosides From Paulownia-Tomentosa. Phytochemistry 34, 1636–1638 (1993).	[H][C@]1([C@H](O)[C@@](O2)([H])[C@@]32CO)[C@]3([H])[C@H](O[C@@H]4[C@@H](O)[C@H](O)[C@@H](O)[C@H](CO)O4)OC=C1	O[C@@H]1OC=C[C@]2([H])[C@]1([C@]3(O[C@]3([C@H]2O)[H])CO)[H]	[H][C@]1([C@@]2([H])[C@@]3(CO)O[C@@]3([H])[C@H]1O)C=CO[C@H]2O[C@H]4[C@H](O)[C@@H](O)[C@H](O)[C@@H](CO)O4	0+1i*(1/4)	0+1i*(1/4)	0	1	0+1i*(3/4)	0+1i*(3/4)	1	3	FALSE
Outgroup	Paulownia tomentosa	PATO	Tomentoside	PATO_S_2	Species	.	P. tomentosa	.	Damtoft, S. & Jensen, S. R. Tomentoside and 7-Hydroxytomentoside, 2 Iridoid Glucosides From Paulownia-Tomentosa. Phytochemistry 34, 1636–1638 (1993).	[H][C@]1([C@H](O[C@@H]2[C@@H](O)[C@H](O)[C@@H](O)[C@H](CO)O2)OC=C3)C3=CC[C@@]1(O)C	C[C@](CC=C1C=CO[C@H]2O)([C@]12[H])O	C[C@]([C@]12[H])(O)CC=C1C=CO[C@H]2O[C@H]3[C@H](O)[C@@H](O)[C@H](O)[C@@H](CO)O3	0+1i*(1/4)	0+1i*(1/4)	0+1i*(1/4)	0+1i*(1/4)	0	1	0	3	FALSE
Outgroup	Paulownia tomentosa	PATO	7-hydroxytomentoside	PATO_S_3	Species	.	P. tomentosa	.	Damtoft, S. & Jensen, S. R. Tomentoside and 7-Hydroxytomentoside, 2 Iridoid Glucosides From Paulownia-Tomentosa. Phytochemistry 34, 1636–1638 (1993).	[H][C@]1([C@H](O[C@@H]2[C@@H](O)[C@H](O)[C@@H](O)[C@H](CO)O2)OC=C3)C3=C[C@@H](O)[C@@]1(O)C	C[C@]([C@@H](C=C1C=CO[C@H]2O)O)([C@]12[H])O	C[C@]([C@]12[H])(O)[C@H](O)C=C1C=CO[C@H]2O[C@H]3[C@H](O)[C@@H](O)[C@H](O)[C@@H](CO)O3	0+1i*(1/4)	0+1i*(1/4)	0+1i*(1/4)	0+1i*(1/4)	1	1	0	3	TRUE
Outgroup	Paulownia tomentosa	PATO	paulownioside	PATO_S_4	Species	.	P. tomentosa	.	Damtoft, S. & Jensen, S. R. Tomentoside and 7-Hydroxytomentoside, 2 Iridoid Glucosides From Paulownia-Tomentosa. Phytochemistry 34, 1636–1638 (1993).	[H][C@@]12C([C@H](O)[C@H](O)[C@@]2(O)CO)C=CO[C@H]1O[C@@H]3[C@@H](O)[C@H](O)[C@@H](O)[C@H](CO)O3	O[C@H](OC=CC1[C@H](O)[C@@H]2O)[C@]1([H])[C@]2(O)CO	O[C@H]([C@@H]1O)C2C=CO[C@H]([C@@]2([C@@]1(CO)O)[H])O[C@H]3[C@H](O)[C@@H](O)[C@H](O)[C@@H](CO)O3	0+1i*(1/4)	0+1i*(1/4)	0	1	1	1	1	3	FALSE
Outgroup	Paulownia tomentosa	PATO	7-b-hydroxyharpagide	PATO_S_5	Species	.	P. tomentosa	.	Franzyk, H. Hensen, S.R., Thale, Z. Olsen, C.E. 1999. Halohydrins and Polyols Derived from Antirrhinoside: Structural Revisions of Muralioside and Epimuralioside. Journal of Natural Products 62: 275-8.	O[C@H]1[C@H](O[C@@H]2OC=C[C@]([C@@H]([C@@H]3O)O)(O)[C@@]2([H])[C@@]3(C)O)O[C@H](CO)[C@@H](O)[C@@H]1O	O[C@@H]1OC=C[C@]([C@@H]([C@@H]2O)O)(O)[C@@]1([H])[C@@]2(C)O	O[C@H]1[C@H](O[C@@H]2OC=C[C@]([C@@H]([C@@H]3O)O)(O)[C@@]2([H])[C@@]3(C)O)O[C@H](CO)[C@@H](O)[C@@H]1O	0+1i*(1/4)	0+1i*(1/4)	1	1	1	1	0	3	FALSE
Outgroup	Paulownia tomentosa	PATO	Aucubin	PATO_S_6	Species	.	P. tomentosa	.	Adriani, C., Bonini, C., Iavarone, C., and Trogolo, C. 1981. Isolation and Characterization of Paulownioside, A New Highly Oxygenated Iridoid Glucoside From Paulownia tomentosa. Journal of natural products 44(6): 739-44	C1=CO[C@H]([C@H]2[C@@H]1[C@@H](C=C2CO)O)O[C@H]3[C@@H]([C@H]([C@@H]([C@H](O3)CO)O)O)O	O[C@@H]1OC=C[C@]2([H])[C@]1(C(CO)=C[C@H]2O)[H]	[H][C@]1([C@@]2([H])C(CO)=C[C@H]1O)C=CO[C@H]2O[C@H]3[C@H](O)[C@@H](O)[C@H](O)[C@@H](CO)O3	0+1i*(1/4)	0+1i*(1/4)	0	1	0+1i*(1/4)	0+1i*(1/4)	1	3	FALSE
Lamioideae	Phlomis fruticosa	PHFR	shanzhiside methyl ester	PHFR_G_1	Genus	.	P. younghusbandii	.	Li, M.X., Huang, J., Zhang, C., Jia, Z.P., Fan, P.C., Wei, L.L., Zhang, Q.L. and Zhang, R.X., 2011. Iridoid glycosides and phenylethanoid glycosides from Phlomis younghusbandii roots. Chemistry of Natural Compounds, 47(5), pp.848-849.	O=C(OC)C1=CO[C@@H](O[C@@H]2O[C@H](CO)[C@@H](O)[C@H](O)[C@H]2O)[C@@]3([H])[C@]1([H])[C@H](O)C[C@]3(C)O	O[C@@](C[C@H]([C@@]12[H])O)([C@]1([C@@H](OC=C2C(O)=O)O)[H])C	O[C@@]([C@@]1([H])[C@H](O[C@H]2[C@H](O)[C@@H](O)[C@H](O)[C@@H](CO)O2)OC=C3C(O)=O)(C)C[C@@H](O)[C@@]13[H]	0+1i*(1/4)	0+1i*(1/4)	0	1	0	1	0	2	FALSE
Lamioideae	Phlomis fruticosa	PHFR	phlomoside D	PHFR_G_13	Genus	.	P. regelii	.	Maksudov, M.S., Maksimov, E.S., Umarova, R.U., Saatov, Z. and Abdullaev, N.D., 1996. Phlomoside B-An iridoid glycoside from Phlomis regelii. Chemistry of natural compounds, 32(1), pp.36-38.	O=C(OC)C1=CO[C@@H](O[C@@H]2O[C@H](CO)[C@@H](O)[C@H](O)[C@H]2O)[C@@]3([H])[C@]1(O)C[C@H](OC(C4=CC=CC=C4)=O)[C@@]3(O)C	O[C@@]([C@H](C[C@@]12O)O)([C@]1([C@@H](OC=C2C(O)=O)O)[H])C	O[C@@]([C@@]1([H])[C@H](O[C@H]2[C@H](O)[C@@H](O)[C@H](O)[C@@H](CO)O2)OC=C3C(O)=O)(C)[C@@H](O)C[C@@]13O	0+1i*(1/4)	0+1i*(1/4)	1	0	1	1	0	2	FALSE
Lamioideae	Phlomis fruticosa	PHFR	Lamiidoside	PHFR_G_17	Genus	.	P. fructosa	.	Bianco et al. Gazzetta Chimica Italiana, 1977 , vol. 107, p. 67 aus Phlomis fruticosa	O=C(OC)C1=CO[C@@H](O[C@@H]2O[C@H](CO)[C@@H](O)[C@H](O)[C@H]2O)[C@@]3([H])[C@]1(O)C[C@H](OC(/C=C/C4=CC=C(O)C=C4)=O)[C@@]3(O)C	O[C@@]([C@H](C[C@@]12O)O)([C@]1([C@@H](OC=C2C(O)=O)O)[H])C	O[C@@]([C@@]1([H])[C@H](O[C@H]2[C@H](O)[C@@H](O)[C@H](O)[C@@H](CO)O2)OC=C3C(O)=O)(C)[C@@H](O)C[C@@]13O	0+1i*(1/4)	0+1i*(1/4)	1	0	1	1	0	2	FALSE
Lamioideae	Phlomis fruticosa	PHFR	Auroside/phlomoside A	PHFR_G_18	Genus	.	P. linearis	.	Çalis, İ., Başaran, A.A., Saracog̈lu, İ., Sticher, O. and Rüedi, P., 1991. Phlinosides D and E, phenylpropanoid glycosides, and iridoids from Phlomis linearis. Phytochemistry, 30(9), pp.3073-3075.	O=C(OC)C1=CO[C@@H](O[C@@H]2O[C@H](CO)[C@@H](O)[C@H](O)[C@H]2O)[C@@]3([H])[C@]1(O)C[C@H](O)[C@H]3C	O=C(C1=CO[C@H]([C@@]2([C@@H]([C@H](C[C@]12O)O)C)[H])O)O	O=C(O)C1=CO[C@@H](O[C@H]2[C@H](O)[C@@H](O)[C@H](O)[C@@H](CO)O2)[C@]3([H])[C@H](C)[C@@H](O)C[C@]13O	0+1i*(1/4)	0+1i*(1/4)	1	0	1	0	0	2	FALSE
Lamioideae	Phlomis fruticosa	PHFR	8-epiloganin	PHFR_G_2	Genus	.	P. aurea	.	Aboutabl, E.A., Meselhy, M.R. and Afifi, M.S., 2002. Iridoids from Phlomis aurea Decne growing in Egypt. Die Pharmazie, 57(9), pp.646-647.	O=C(OC)C1=CO[C@@H](O[C@@H]2O[C@H](CO)[C@@H](O)[C@H](O)[C@H]2O)[C@@]3([H])[C@]1([H])C[C@H](O)[C@H]3C	O=C(C1=CO[C@H]([C@@]2([C@@H]([C@H](C[C@]12[H])O)C)[H])O)O	O=C(O)C1=CO[C@@H](O[C@H]2[C@H](O)[C@@H](O)[C@H](O)[C@@H](CO)O2)[C@]3([H])[C@H](C)[C@@H](O)C[C@]13[H]	0+1i*(1/4)	0+1i*(1/4)	0	0	1	0	0	2	FALSE
Lamioideae	Phlomis fruticosa	PHFR	Phlorigidoside C/5-desoxysesamoside	PHFR_G_20	Genus	.	P. rigida	.	Takeda, Y., Matsumura, H., Masuda, T., Honda, G., Otsuka, H., Takaishi, Y., Sezik, E. and Yesilada, E., 2000. Phlorigidosides A–C, iridoid glucosides from Phlomis rigida. Phytochemistry, 53(8), pp.931-935	O=C(OC)C1=CO[C@@H](O[C@@H]2O[C@H](CO)[C@@H](O)[C@H](O)[C@H]2O)[C@@]3([H])[C@]1([H])[C@H](O)[C@@]4([H])[C@@]3(O4)C	C[C@]1([C@]2([C@@H](OC=C3C(O)=O)O)[H])O[C@]1([C@H]([C@@]23[H])O)[H]	[H][C@]1(O[C@]1(C)[C@]23[H])[C@H]([C@@]2(C(C(O)=O)=CO[C@H]3O[C@H]4[C@H](O)[C@@H](O)[C@H](O)[C@@H](CO)O4)[H])O	0+1i*(1/4)	0+1i*(1/4)	0	1	0+1i*(3/4)	0+1i*(3/4)	0	2	FALSE
Lamioideae	Phlomis fruticosa	PHFR	5-deoxypulcheloside I	PHFR_G_21	Genus	.	P. rigida	.	Takeda, Y., Matsumura, H., Masuda, T., Honda, G., Otsuka, H., Takaishi, Y., Sezik, E. and Yesilada, E., 2000. Phlorigidosides A–C, iridoid glucosides from Phlomis rigida. Phytochemistry, 53(8), pp.931-935.	O=C(OC)C1=CO[C@@H](O[C@@H]2O[C@H](CO)[C@@H](O)[C@H](O)[C@H]2O)[C@@]3([H])[C@]1([H])[C@H](O)[C@H](O)[C@H]3C	C[C@H]1[C@@]([H])([C@@H](OC=C2C(O)=O)O)[C@]2([H])[C@H](O)[C@@H]1O	O[C@@H]1[C@@H](C)[C@]2([H])[C@@]([H])(C(C(O)=O)=CO[C@H]2O[C@H]3[C@H](O)[C@@H](O)[C@H](O)[C@@H](CO)O3)[C@@H]1O	0+1i*(1/4)	0+1i*(1/4)	0	1	1	0	0	2	FALSE
Lamioideae	Phlomis fruticosa	PHFR	8-O-acetylshanzhiside methyl ester	PHFR_G_23	Genus	.	P. rigida	.	Takeda, Y., Matsumura, H., Masuda, T., Honda, G., Otsuka, H., Takaishi, Y., Sezik, E. and Yesilada, E., 2000. Phlorigidosides A–C, iridoid glucosides from Phlomis rigida. Phytochemistry, 53(8), pp.931-935	O=C(OC)C1=CO[C@@H](O[C@@H]2O[C@H](CO)[C@@H](O)[C@H](O)[C@H]2O)[C@@]3([H])[C@]1([H])[C@H](O)C[C@@]3(OC(C)=O)C	O[C@@](C[C@H]([C@@]12[H])O)([C@]1([C@@H](OC=C2C(O)=O)O)[H])C	O[C@@]([C@@]1([H])[C@H](O[C@H]2[C@H](O)[C@@H](O)[C@H](O)[C@@H](CO)O2)OC=C3C(O)=O)(C)C[C@@H](O)[C@@]13[H]	0+1i*(1/4)	0+1i*(1/4)	0	1	0	1	0	2	FALSE
Lamioideae	Phlomis fruticosa	PHFR	6ß-hydroxyipolamide	PHFR_G_24	Genus	.	P. rigida	.	Takeda, Y., Matsumura, H., Masuda, T., Honda, G., Otsuka, H., Takaishi, Y., Sezik, E. and Yesilada, E., 2000. Phlorigidosides A–C, iridoid glucosides from Phlomis rigida. Phytochemistry, 53(8), pp.931-935.	O=C(OC)C1=CO[C@@H](O[C@@H]2O[C@H](CO)[C@@H](O)[C@H](O)[C@H]2O)[C@@]3([H])[C@]1(O)[C@H](O)C[C@@]3(O)C	C[C@](C[C@H]([C@@]12O)O)([C@]1([C@@H](OC=C2C(O)=O)O)[H])O	C[C@]([C@@]1([H])[C@H](O[C@H]2[C@H](O)[C@@H](O)[C@H](O)[C@@H](CO)O2)OC=C3C(O)=O)(O)C[C@@H](O)[C@@]13O	0+1i*(1/4)	0+1i*(1/4)	1	1	0	1	0	2	FALSE
Lamioideae	Phlomis fruticosa	PHFR	phlorigidoside B	PHFR_G_25	Genus	.	P. rigida	.	Takeda, Y., Matsumura, H., Masuda, T., Honda, G., Otsuka, H., Takaishi, Y., Sezik, E. and Yesilada, E., 2000. Phlorigidosides A–C, iridoid glucosides from Phlomis rigida. Phytochemistry, 53(8), pp.931-935.	O=C(OC)C1=CO[C@@H](O[C@@H]2O[C@H](CO)[C@@H](O)[C@H](O)[C@H]2O)[C@@]3([H])[C@]1(O)[C@H](O)C[C@@]3(OC(C)=O)C	C[C@](C[C@H]([C@@]12O)O)([C@]1([C@@H](OC=C2C(O)=O)O)[H])O	C[C@]([C@@]1([H])[C@H](O[C@H]2[C@H](O)[C@@H](O)[C@H](O)[C@@H](CO)O2)OC=C3C(O)=O)(O)C[C@@H](O)[C@@]13O	0+1i*(1/4)	0+1i*(1/4)	1	1	0	1	0	2	FALSE
Lamioideae	Phlomis fruticosa	PHFR	phlorigidoside A	PHFR_G_26	Genus	.	P. rigida	.	Takeda, Y., Matsumura, H., Masuda, T., Honda, G., Otsuka, H., Takaishi, Y., Sezik, E. and Yesilada, E., 2000. Phlorigidosides A–C, iridoid glucosides from Phlomis rigida. Phytochemistry, 53(8), pp.931-935.	O=C(OC)C1=CO[C@@H](O[C@@H]2O[C@H](CO)[C@@H](O)[C@H](O)[C@H]2OC(C)=O)[C@@]3([H])[C@]1([H])[C@H](O)[C@H](O)[C@@]3(O)C	O[C@@]([C@H]([C@H]([C@@]12[H])O)O)([C@]1([C@@H](OC=C2C(O)=O)O)[H])C	O[C@@]([C@@]1([H])[C@H](O[C@H]2[C@H](O)[C@@H](O)[C@H](O)[C@@H](CO)O2)OC=C3C(O)=O)(C)[C@@H](O)[C@@H](O)[C@@]13[H]	0+1i*(1/4)	0+1i*(1/4)	0	1	1	1	0	2	FALSE
Lamioideae	Phlomis fruticosa	PHFR	3-epiphlomurin	PHFR_G_27	Genus	3-OMe bottom face	P. aurea	.	Kamel, M.S., Mohamed, K.M., Hassanean, H.A., Ohtani, K., Kasai, R. and Yamasaki, K., 2000. Iridoid and megastigmane glycosides from Phlomis aurea. Phytochemistry, 55(4), pp.353-357.	C[C@H]([C@H](C1)O)[C@]2([H])C1=C(C(OC)=O)C(OC)O[C@H]2O[C@H]3[C@@H]([C@H]([C@@H]([C@H](O3)CO)O)O)O	C[C@H]([C@H](C1)O)[C@]2([H])C1=C(C(O)=O)C(O)O[C@H]2O	C[C@@H]([C@]12[H])[C@@H](O)CC1=C(C(O[C@H]2O[C@H]3[C@H](O)[C@@H](O)[C@H](O)[C@@H](CO)O3)O)C(O)=O	1	0+1i*(1/4)	0+1i*(1/4)	0	1	0	0	2	FALSE
Lamioideae	Phlomis fruticosa	PHFR	phlomurin	PHFR_G_28	Genus	3-OMe top face	P. aurea	.	Kamel, M.S., Mohamed, K.M., Hassanean, H.A., Ohtani, K., Kasai, R. and Yamasaki, K., 2000. Iridoid and megastigmane glycosides from Phlomis aurea. Phytochemistry, 55(4), pp.353-357.	O=C(OC)C1=C(C[C@H](O)[C@H]2C)[C@]2([H])[C@H](O[C@@H]3O[C@H](CO)[C@@H](O)[C@H](O)[C@H]3O)O[C@@H]1OC	C[C@H]([C@H](C1)O)[C@]2([H])C1=C(C(O)=O)C(O)O[C@H]2O	C[C@@H]([C@]12[H])[C@@H](O)CC1=C(C(O[C@H]2O[C@H]3[C@H](O)[C@@H](O)[C@H](O)[C@@H](CO)O3)O)C(O)=O	1	0+1i*(1/4)	0+1i*(1/4)	0	1	0	0	2	FALSE
Lamioideae	Phlomis fruticosa	PHFR	ipolamiide	PHFR_G_3	Genus	.	P. brunneogaleata	.	Kirmizibekmez, H., Calis, I., Perozzo, R., Brun, R., Donmez, A.A., Linden, A., Rudi, P. and Tasdemir, D., 2004. Inhibiting activities of the secondary metabolites of Phlomis brunneogaleata against parasitic protozoa and plasmodial enoyl-ACP reductase, a crucial enzyme in fatty acid biosynthesis. Planta medica, 70(8), pp.711-717.	O=C(OC)C1=CO[C@@H](O[C@@H]2O[C@H](CO)[C@@H](O)[C@H](O)[C@H]2O)[C@@]3([H])[C@]1(O)CC[C@]3(C)O	O=C(C1=CO[C@H]([C@@]2([C@@](O)(CC[C@]12O)C)[H])O)O	O=C(O)C1=CO[C@@H](O[C@H]2[C@H](O)[C@@H](O)[C@H](O)[C@@H](CO)O2)[C@]3([H])[C@@](CC[C@]13O)(C)O	0+1i*(1/4)	0+1i*(1/4)	1	0	0	1	0	2	FALSE
Lamioideae	Phlomis fruticosa	PHFR	phlomiside	PHFR_G_30	Genus	.	P. aurea	.	Aboutabl, E.A., Meselhy, M.R. and Afifi, M.S., 2002. Iridoids from Phlomis aurea Decne growing in Egypt. Die Pharmazie, 57(9), pp.646-647.	O=C(OC)C1=CO[C@@H](O[C@@H]2O[C@H](CO[C@@H]3O[C@H](CO)[C@@H](O)[C@H](O)[C@H]3O)[C@@H](O)[C@H](O)[C@H]2O)[C@@]4([H])[C@]1(O)C[C@H](O)[C@H]4C	C[C@H]1[C@@]([H])([C@@H](OC=C2C(O)=O)O)[C@]2(O)C[C@@H]1O	O=C(O)C1=CO[C@@H](O[C@H]2[C@H](O)[C@@H](O)[C@H](O)[C@@H](CO)O2)[C@]3([H])[C@H](C)[C@@H](O)C[C@]13O	0+1i*(1/4)	0+1i*(1/4)	1	0	1	0	0	2	FALSE
Lamioideae	Phlomis fruticosa	PHFR	brunneogaleatoside	PHFR_G_31	Genus	.	P. brunneogaleata	.	Kirmizibekmez, H., Calis, I., Perozzo, R., Brun, R., Donmez, A.A., Linden, A., Rudi, P. and Tasdemir, D., 2004. Inhibiting activities of the secondary metabolites of Phlomis brunneogaleata against parasitic protozoa and plasmodial enoyl-ACP reductase, a crucial enzyme in fatty acid biosynthesis. Planta medica, 70(8), pp.711-717.	O=C(OC)C1=C(CC[C@@]2(O)C)C2[C@H](O[C@@H]3O[C@H](COC(/C=C/C4=CC=C(O)C=C4)=O)[C@@H](O)[C@H](O)[C@H]3O)O[C@H]1OC	OC(C([C@@H](O[C@H]1O)O)=C2CC[C@@](C)(C12)O)=O	O=C(C1=C(C2[C@@H](O[C@H]1O)O[C@@H]3O[C@@H]([C@H]([C@@H]([C@H]3O)O)O)CO)CC[C@]2(C)O)O	1	0+1i*(1/4)	0+1i*(1/4)	0	0	1	0	2	FALSE
Lamioideae	Phlomis fruticosa	PHFR	ipolamiidic acid	PHFR_G_32	Genus	.	P. capitata	.	Kırmızıbekmez, H., Piacente, S., Pizza, C., Dönmez, A.A. and Çaliș, İ., 2004. Iridoid and phenylethanoid glycosides from Phlomis nissolii and P. capitata. Zeitschrift für Naturforschung B, 59(5), pp.609-613.	O=C(O)C1=CO[C@@H](O[C@@H]2O[C@H](CO)[C@@H](O)[C@H](O)[C@H]2O)[C@@]3([H])[C@]1(O)CC[C@@]3(O)C	O=C(C1=CO[C@H]([C@@]2([C@@](O)(CC[C@]12O)C)[H])O)O	O=C(O)C1=CO[C@@H](O[C@H]2[C@H](O)[C@@H](O)[C@H](O)[C@@H](CO)O2)[C@]3([H])[C@@](CC[C@]13O)(C)O	0+1i*(1/4)	0+1i*(1/4)	1	0	0	1	0	2	FALSE
Lamioideae	Phlomis fruticosa	PHFR	lamiidic acid	PHFR_G_33	Genus	.	P. nissolii	.	Kırmızıbekmez, H., Piacente, S., Pizza, C., Dönmez, A.A. and Çaliș, İ., 2004. Iridoid and phenylethanoid glycosides from Phlomis nissolii and P. capitata. Zeitschrift für Naturforschung B, 59(5), pp.609-613.	O=C(O)C1=CO[C@@H](O[C@@H]2O[C@H](CO)[C@@H](O)[C@H](O)[C@H]2O)[C@@]3([H])[C@]1(O)C[C@H](O)[C@@]3(O)C	O[C@@]([C@H](C[C@@]12O)O)([C@]1([C@@H](OC=C2C(O)=O)O)[H])C	O[C@@]([C@@]1([H])[C@H](O[C@H]2[C@H](O)[C@@H](O)[C@H](O)[C@@H](CO)O2)OC=C3C(O)=O)(C)[C@@H](O)C[C@@]13O	0+1i*(1/4)	0+1i*(1/4)	1	0	1	1	0	2	FALSE
Lamioideae	Phlomis fruticosa	PHFR	chlorotuberoside	PHFR_G_34	Genus	.	P. tuberosa	.	Calis, I., Kirmizibekmez, H., Ersoz, T., Dönmez, A. A., Gotfredsen, C. H. & Jensen, S. R. Iridoid Glucosides from Turkish Phlomis tuberosa. Z. Naturforsch 60, 1295–1298 (2005).	C[C@]1([C@@H]2[C@H]([C@@H]([C@H]1Cl)O)C(=CO[C@H]2O[C@H]3[C@@H]([C@H]([C@@H]([C@H](O3)CO)O)O)O)C(=O)OC)O	C[C@@]1(O)[C@@H]2[C@@H](C(C(O)=O)=CO[C@H]2O)[C@H](O)[C@H]1Cl	Cl[C@H]([C@H]([C@H]12)O)[C@@](O)(C)[C@H]2[C@@H](OC=C1C(O)=O)O[C@H]3[C@H](O)[C@@H](O)[C@H](O)[C@@H](CO)O3	0+1i*(1/4)	0+1i*(1/4)	0	1	2	1	0	2	TRUE
Lamioideae	Phlomis fruticosa	PHFR	dehydropentstemoside	PHFR_G_36	Genus	Original source has a typo, showing a Me where an OH should be	P. rotata	.	Zhang C.-Z., Li, C. Feng, S.-I., Shi, J.-G. 1991. Iridoid glucosides from Phlomis rotata. Phytochemistry, 30(12), pp. 4156-8.	NA	O=C(C([C@]12O)=CO[C@H]([C@@]1(C(C)=C[C@H]2O)[H])O)O	O=C(O)C1=CO[C@@H](O[C@H]2[C@H](O)[C@@H](O)[C@H](O)[C@@H](CO)O2)[C@@](C(C)=C[C@H]3O)([H])[C@@]13O	0+1i*(1/4)	0+1i*(1/4)	1	1	0+1i*(1/4)	0+1i*(1/4)	0	2	FALSE
Lamioideae	Phlomis fruticosa	PHFR	lamalbide	PHFR_G_37	Genus	.	P. rotata	.	Zhang, C.-Z., Li, C., Feng, S.-I. & Shi, J.-G. Iridoid glucosides from Phlomis rotata. Phytochemistry 30, 4156–4158 (1991).	NA	O[C@@]([C@H]([C@H]([C@@]12[H])O)O)([C@]1([C@@H](OC=C2C(O)=O)O)[H])C	O[C@@]([C@@]1([H])[C@H](O[C@H]2[C@H](O)[C@@H](O)[C@H](O)[C@@H](CO)O2)OC=C3C(O)=O)(C)[C@@H](O)[C@@H](O)[C@@]13[H]	0+1i*(1/4)	0+1i*(1/4)	0	1	1	1	0	2	FALSE
Lamioideae	Phlomis fruticosa	PHFR	phlomoside B	PHFR_G_39	Genus	.	P. regelii	.	Maksudov, M. S., Maksimov, E. S., Saatov, Z. & Abdullaev, N. D. Phlomoside C - an iridoid glycoside from Phlomis regelii. Chem. Nat. Compd. 32, 542–544 (1996).	NA	O[C@@]([C@H](C[C@@]12O)O)([C@]1([C@@H](OC=C2C(O)=O)O)[H])C	O[C@@]([C@@]1([H])[C@H](O[C@H]2[C@H](O)[C@@H](O)[C@H](O)[C@@H](CO)O2)OC=C3C(O)=O)(C)[C@@H](O)C[C@@]13O	0+1i*(1/4)	0+1i*(1/4)	1	0	1	1	0	2	FALSE
Lamioideae	Phlomis fruticosa	PHFR	pulchelloside I	PHFR_G_43	Genus	.	P. younghusbandii	.	Gao, Y., Lin, R., Wang, G., Zhao, H., Gao, Y. & Ciren, B. [Studies on the chemical constituents of Phlomis younghusbandii]. Zhong Yao Cai 30, 1239–42 (2007).	C[C@H]1[C@H]2[C@@H](OC=C([C@]2([C@@H]([C@@H]1O)O)O)C(=O)OC)OC3C(C(C(C(O3)CO)O)O)O	C[C@H]1[C@H]2[C@H](O)OC=C(C(O)=O)[C@@]2(O)[C@H](O)[C@@H]1O	O[C@@H]1[C@@H](C)[C@@H]2[C@@](O)(C(C(O)=O)=CO[C@H]2O[C@H]3[C@H](O)[C@@H](O)[C@H](O)[C@@H](CO)O3)[C@@H]1O	0+1i*(1/4)	0+1i*(1/4)	1	1	1	0	0	2	FALSE
Lamioideae	Phlomis fruticosa	PHFR	6-O-acetylshanzhiside methyl ester	PHFR_G_44	Genus	.	P. medicinalis	.	Yu, Z., Wang, G., Bianba, C. & Lin, R. [Studies on chemical constituents in root of Phlomis medicinalis I]. Zhongguo Zhong Yao Za Zhi 31, 656–8 (2006).	NA	O[C@@](C[C@H]([C@@]12[H])O)([C@]1([C@@H](OC=C2C(O)=O)O)[H])C	O[C@@]([C@@]1([H])[C@H](O[C@H]2[C@H](O)[C@@H](O)[C@H](O)[C@@H](CO)O2)OC=C3C(O)=O)(C)C[C@@H](O)[C@@]13[H]	0+1i*(1/4)	0+1i*(1/4)	0	1	0	1	0	2	FALSE
Lamioideae	Phlomis fruticosa	PHFR	8-acetyl-shanzhiside	PHFR_G_46	Genus	.	P. tuberosa	.	Ersöz, T., Ivancheva, S., Akbay, P., Sticher, O. & Caliş, I. Iridoid and phenylethanoid glycosides from Phlomis tuberosa L. Z. Naturforsch. C. 56, 695–8 (2001).	NA	O[C@@](C[C@H]([C@@]12[H])O)([C@]1([C@@H](OC=C2C(O)=O)O)[H])C	O[C@@]([C@@]1([H])[C@H](O[C@H]2[C@H](O)[C@@H](O)[C@H](O)[C@@H](CO)O2)OC=C3C(O)=O)(C)C[C@@H](O)[C@@]13[H]	0+1i*(1/4)	0+1i*(1/4)	0	1	0	1	0	2	FALSE
Lamioideae	Phlomis fruticosa	PHFR	Pedicularioside/penstemoside	PHFR_G_5	Genus	.	P. younghusbandii	.	Li, M.X., Huang, J., Zhang, C., Jia, Z.P., Fan, P.C., Wei, L.L., Zhang, Q.L. and Zhang, R.X., 2011. Iridoid glycosides and phenylethanoid glycosides from Phlomis younghusbandii roots. Chemistry of Natural Compounds, 47(5), pp.848-849.	O=C(OC)C1=CO[C@@H](O[C@@H]2O[C@H](CO)[C@@H](O)[C@H](O)[C@H]2O)[C@@]3([H])[C@]1(O)[C@H](O)C[C@H]3C	O=C(C([C@]12O)=CO[C@H]([C@@]1([C@@H](C[C@H]2O)C)[H])O)O	O=C(O)C1=CO[C@@H](O[C@H]2[C@H](O)[C@@H](O)[C@H](O)[C@@H](CO)O2)[C@@]([C@H](C)C[C@H]3O)([H])[C@@]13O	0+1i*(1/4)	0+1i*(1/4)	1	1	0	0	0	2	FALSE
Lamioideae	Phlomis fruticosa	PHFR	sesamoside	PHFR_G_6	Genus	.	P. younghusbandii	.	Li, M.X., Huang, J., Zhang, C., Jia, Z.P., Fan, P.C., Wei, L.L., Zhang, Q.L. and Zhang, R.X., 2011. Iridoid glycosides and phenylethanoid glycosides from Phlomis younghusbandii roots. Chemistry of Natural Compounds, 47(5), pp.848-849.	O=C(OC)C1=CO[C@@H](O[C@@H]2O[C@H](CO)[C@@H](O)[C@H](O)[C@H]2O)[C@@]3([H])[C@]1(O)[C@H](O)[C@@](O4)([H])[C@@]34C	O=C(C([C@]12O)=CO[C@H]([C@@]1([C@]3(O[C@]3([C@H]2O)[H])C)[H])O)O	O=C(O)C1=CO[C@@H](O[C@H]2[C@H](O)[C@@H](O)[C@H](O)[C@@H](CO)O2)[C@@]([C@@]3(C)O[C@@]3([H])[C@H]4O)([H])[C@@]14O	0+1i*(1/4)	0+1i*(1/4)	1	1	0+1i*(3/4)	0+1i*(3/4)	0	2	FALSE
Lamioideae	Phlomis fruticosa	PHFR	ipolamiidoside	PHFR_G_9	Genus	.	P. regelii	.	Maksudov, M.S., Maksimov, E.S., Umarova, R.U., Saatov, Z. and Abdullaev, N.D., 1996. Phlomoside B-An iridoid glycoside from Phlomis regelii. Chemistry of natural compounds, 32(1), pp.36-38.	O=C(OC)C1=CO[C@@H](O[C@@H]2O[C@H](CO)[C@@H](O)[C@H](O)[C@H]2O)[C@@]3([H])[C@]1(O)CC[C@@]3(OC(C)=O)C	O=C(C1=CO[C@H]([C@@]2([C@@](O)(CC[C@]12O)C)[H])O)O	O=C(O)C1=CO[C@@H](O[C@H]2[C@H](O)[C@@H](O)[C@H](O)[C@@H](CO)O2)[C@]3([H])[C@@](CC[C@]13O)(C)O	0+1i*(1/4)	0+1i*(1/4)	1	0	0	1	0	2	FALSE
Lamioideae	Phlomis fruticosa	PHFR	7-epi-phlomiol	PHFR_S_2	Species	.	Phlomoides tuberosa	P. tuberosa	Calis, I., Kirmizibekmez, H., Ersoz, T., Dönmez, A.A., Gotfredsen, C.H. and Jensen, S.R., 2005. Iridoid glucosides from Turkish Phlomis tuberosa. Zeitschrift für Naturforschung B, 60(12), pp.1295-1298.	O[C@]1([C@H](O)[C@@H](O)[C@@]2(O)C)[C@]2([H])[C@H](O[C@@H]3O[C@H](CO)[C@@H](O)[C@H](O)[C@H]3O)OC=C1C(OC)=O	O=C(C([C@]12O)=CO[C@H]([C@@]1([C@@](O)([C@@H]([C@H]2O)O)C)[H])O)O	O=C(O)C1=CO[C@@H](O[C@H]2[C@H](O)[C@@H](O)[C@H](O)[C@@H](CO)O2)[C@@]([C@@]([C@H](O)[C@H]3O)(C)O)([H])[C@@]13O	0+1i*(1/4)	0+1i*(1/4)	1	1	1	1	0	2	TRUE
Lamioideae	Phlomis fruticosa	PHFR	Phlomiol	PHFR_S_3	Species	.	P. fructosa	.	Bianco et al. Gazzetta Chimica Italiana, 1977 , vol. 107, p. 67 aus Phlomis fruticosa	O[C@]1([C@H](O)[C@H](O)[C@@]2(O)C)[C@]2([H])[C@H](O[C@@H]3O[C@H](CO)[C@@H](O)[C@H](O)[C@H]3O)OC=C1C(OC)=O	O=C(C([C@]12O)=CO[C@H]([C@@]1([C@@](O)([C@H]([C@H]2O)O)C)[H])O)O	O=C(O)C1=CO[C@@H](O[C@H]2[C@H](O)[C@@H](O)[C@H](O)[C@@H](CO)O2)[C@@]([C@@]([C@H](O)[C@H]3O)(C)O)([H])[C@@]13O	0+1i*(1/4)	0+1i*(1/4)	1	1	1	1	0	2	FALSE
Lamioideae	Phlomis fruticosa	PHFR	lamiridoside	PHFR_S_4	Species	.	P. lunariifolia	.	Çalış, I. and Kırmızıbekmez, H., 2004. Glycosides from Phlomis lunariifolia. Phytochemistry, 65(18), pp.2619-2625.	[H][C@]1([C@H](O)[C@H](O)[C@@]2(O)C)[C@]2([H])[C@H](O[C@@H]3O[C@H](CO)[C@@H](O)[C@H](O)[C@H]3O)OC=C1C(OC)=O	O[C@@]([C@H]([C@H]([C@@]12[H])O)O)([C@]1([C@@H](OC=C2C(O)=O)O)[H])C	O[C@@]([C@@]1([H])[C@H](O[C@H]2[C@H](O)[C@@H](O)[C@H](O)[C@@H](CO)O2)OC=C3C(O)=O)(C)[C@@H](O)[C@@H](O)[C@@]13[H]	0+1i*(1/4)	0+1i*(1/4)	0	1	1	1	0	2	FALSE
Lamioideae	Phlomis fruticosa	PHFR	Lamiide	PHFR_S_5	Species	.	P. fructosa	.	Bianco et al. Gazzetta Chimica Italiana, 1977 , vol. 107, p. 67 aus Phlomis fruticosa	O[C@]1(C[C@H](O)[C@@]2(O)C)[C@]2([H])[C@H](O[C@@H]3O[C@H](CO)[C@@H](O)[C@H](O)[C@H]3O)OC=C1C(OC)=O	O[C@@]([C@H](C[C@@]12O)O)([C@]1([C@@H](OC=C2C(O)=O)O)[H])C	O[C@@]([C@@]1([H])[C@H](O[C@H]2[C@H](O)[C@@H](O)[C@H](O)[C@@H](CO)O2)OC=C3C(O)=O)(C)[C@@H](O)C[C@@]13O	0+1i*(1/4)	0+1i*(1/4)	1	0	1	1	0	2	FALSE
Lamioideae	Phlomis fruticosa	PHFR	Scandoside	PHFR_S_6	Species	.	.	.		[H][C@]1([C@H](O)C=C2CO)[C@]2([H])[C@H](O[C@@H]3O[C@H](CO)[C@@H](O)[C@H](O)[C@H]3O)OC=C1C(O)=O	O=C(C([C@]12[H])=CO[C@H]([C@@]1(C(CO)=C[C@H]2O)[H])O)O	O=C(C([C@]12[H])=CO[C@H]([C@@]1(C(CO)=C[C@H]2O)[H])O[C@H]3[C@@H]([C@H]([C@@H]([C@H](O3)CO)O)O)O)O	0+1i*(1/4)	0+1i*(1/4)	0	1	0+1i*(1/4)	0+1i*(1/4)	1	2	FALSE
Lamioideae	Phlomis fruticosa	PHFR	Dehydropentstemoside	PHFR_G_47	Genus	.	P. likiangensis	.	Li, X.H., Li, X.H., Yao, Q., Lu, L.H., Li, Y.B., Wu, D.S., Fu, D.H., Mei, S.X., Cui, T., Wang, J.K., Zhu, Z.Y. 2017. Phlolosides A–F, iridoids from Phlomis likiangensis with a carbonate ester substituent. Tetrahedron Letters 58(32): 3112-8.	O[C@H]1[C@H](O[C@@H]2OC=C(C(OC)=O)[C@]3(O)[C@@]2([H])C(C)=C[C@H]3O)O[C@H](CO)[C@@H](O)[C@@H]1O	O[C@@H]1OC=C(C(O)=O)[C@]2(O)[C@@]1([H])C(C)=C[C@H]2O	O[C@H]1[C@H](O[C@@H]2OC=C(C(O)=O)[C@]3(O)[C@@]2([H])C(C)=C[C@H]3O)O[C@H](CO)[C@@H](O)[C@@H]1O	0+1i*(1/4)	0+1i*(1/4)	1	1	0+1i*(1/4)	0+1i*(1/4)	0	2	FALSE
Lamioideae	Phlomis fruticosa	PHFR	6-metoxy-7,8-dehydro pentstemonoside	PHFR_G_48	Genus	.	P. likiangensis	.	Li, X.H., Lu, L.H., Li, X.H., Li, Y.B., Zha, Y.F., Fu, D.H., Mei, S.X., Cui, T. Wang, J.K., Zhu, Z.Y. 2017. Iridoid glycosides from Phlomis likiangensis with free-radical scavenging activity. Tetrahedron Letters 58(46): 4395-9	O[C@H]1[C@H](O[C@@H]2OC=C(C(OC)=O)[C@]3([H])[C@@]2([H])C(C)=C[C@H]3OC)O[C@H](CO)[C@@H](O)[C@@H]1O	O[C@@H]1OC=C(C(O)=O)[C@]2([H])[C@@]1([H])C(C)=C[C@H]2O	O[C@H]1[C@H](O[C@@H]2OC=C(C(O)=O)[C@]3([H])[C@@]2([H])C(C)=C[C@H]3O)O[C@H](CO)[C@@H](O)[C@@H]1O	0+1i*(1/4)	0+1i*(1/4)	0	1	0+1i*(1/4)	0+1i*(1/4)	0	2	FALSE
Lamioideae	Phlomis fruticosa	PHFR	6-metoxy-7,8-dehydro pentstemoside	PHFR_G_49	Genus	.	P. likiangensis	.	Li, X.H., Lu, L.H., Li, X.H., Li, Y.B., Zha, Y.F., Fu, D.H., Mei, S.X., Cui, T. Wang, J.K., Zhu, Z.Y. 2017. Iridoid glycosides from Phlomis likiangensis with free-radical scavenging activity. Tetrahedron Letters 58(46): 4395-9	O[C@H]1[C@H](O[C@@H]2OC=C(C(OC)=O)[C@]3(O)[C@@]2([H])C(C)=C[C@H]3OC)O[C@H](CO)[C@@H](O)[C@@H]1O	O[C@@H]1OC=C(C(O)=O)[C@]2(O)[C@@]1([H])C(C)=C[C@H]2O	O[C@H]1[C@H](O[C@@H]2OC=C(C(O)=O)[C@]3(O)[C@@]2([H])C(C)=C[C@H]3O)O[C@H](CO)[C@@H](O)[C@@H]1O	0+1i*(1/4)	0+1i*(1/4)	1	1	0+1i*(1/4)	0+1i*(1/4)	0	2	FALSE
Viticoideae	Premna microphylla	PRMI	6-α-L-(3"-caffeoyl)rhamnopyranosylcatalpol	PRMI_G_13	Genus	.	P. odorata	.	Otsuka, H., Kubo, N., Yamasaki, K. and Padolina, W.G., 1989. Two iridoid glycoside caffeoyl esters from Premna odorata. Phytochemistry, 28(2), pp.513-515.	[H][C@]1([C@H](O[C@@H]2O[C@@H](C)[C@H](O)[C@@H](OC(/C=C/C3=CC=C(O)C(O)=C3)=O)[C@H]2O)[C@]([H])(O4)[C@@]54CO)[C@]5([H])[C@H](O[C@H]6[C@H](O)[C@@H](O)[C@H](O)[C@@H](CO)O6)OC=C1	O[C@@H]1OC=C[C@]2([H])[C@]1([C@]3(O[C@]3([C@H]2O)[H])CO)[H]	[H][C@]1([C@@]2([H])[C@@]3(CO)O[C@@]3([H])[C@H]1O)C=CO[C@H]2O[C@H]4[C@H](O)[C@@H](O)[C@H](O)[C@@H](CO)O4	0+1i*(1/4)	0+1i*(1/4)	0	1	0+1i*(3/4)	0+1i*(3/4)	1	3	FALSE
Viticoideae	Premna microphylla	PRMI	6-α-L-(2"-caffeoyl)rhamnopyranosylcatalpol	PRMI_G_14	Genus	.	P. odorata	.	Otsuka, H., Kubo, N., Yamasaki, K. and Padolina, W.G., 1989. Two iridoid glycoside caffeoyl esters from Premna odorata. Phytochemistry, 28(2), pp.513-515.	[H][C@]1([C@H](O[C@@H]2O[C@@H](C)[C@H](O)[C@@H](O)[C@H]2OC(/C=C/C3=CC=C(O)C(O)=C3)=O)[C@]([H])(O4)[C@@]54CO)[C@]5([H])[C@H](O[C@H]6[C@H](O)[C@@H](O)[C@H](O)[C@@H](CO)O6)OC=C1	O[C@@H]1OC=C[C@]2([H])[C@]1([C@]3(O[C@]3([C@H]2O)[H])CO)[H]	[H][C@]1([C@@]2([H])[C@@]3(CO)O[C@@]3([H])[C@H]1O)C=CO[C@H]2O[C@H]4[C@H](O)[C@@H](O)[C@H](O)[C@@H](CO)O4	0+1i*(1/4)	0+1i*(1/4)	0	1	0+1i*(3/4)	0+1i*(3/4)	1	3	FALSE
Viticoideae	Premna microphylla	PRMI	premnoside C	PRMI_G_15	Genus	.	P. odorata	.	Otsuka, H., Kubo, N., Yamasaki, K. and Padolina, W.G., 1989. Premnosides A–D: Diacyl 6-O-α-l-rhamnopyranosylcatalpols from Premna odorata. Phytochemistry, 28(11), pp.3063-3067.	[H][C@]1([C@H](O[C@@H]2O[C@@H](C)[C@H](O)[C@@H](OC(/C=C/C3=CC=C(O)C(OC)=C3)=O)[C@H]2OC(/C=C/C4=CC=C(O)C(O)=C4)=O)[C@]([H])(O5)[C@@]65CO)[C@]6([H])[C@H](O[C@H]7[C@H](O)[C@@H](O)[C@H](O)[C@@H](CO)O7)OC=C1	O[C@@H]1OC=C[C@]2([H])[C@]1([C@]3(O[C@]3([C@H]2O)[H])CO)[H]	[H][C@]1([C@@]2([H])[C@@]3(CO)O[C@@]3([H])[C@H]1O)C=CO[C@H]2O[C@H]4[C@H](O)[C@@H](O)[C@H](O)[C@@H](CO)O4	0+1i*(1/4)	0+1i*(1/4)	0	1	0+1i*(3/4)	0+1i*(3/4)	1	3	FALSE
Viticoideae	Premna microphylla	PRMI		PRMI_G_16	Genus	.	P. subscandens	.	Sudo, H., Ide, T., Otsuka, H., Hirata, E., Takushi, A. and Takeda, Y., 1997. 10-o-acylated iridoid glucosides from leaves of Premna subscandens. Phytochemistry, 46(7), pp.1231-1236.	[H][C@]1([C@H](O)[C@]([H])(O2)[C@@]32COC(/C=C/C4=CC=C(O)C(OC)=C4)=O)[C@]3([H])[C@H](O[C@H]5[C@H](O)[C@@H](O)[C@H](O)[C@@H](CO)O5)OC=C1	O[C@@H]1OC=C[C@]2([H])[C@]1([C@]3(O[C@]3([C@H]2O)[H])CO)[H]	[H][C@]1([C@@]2([H])[C@@]3(CO)O[C@@]3([H])[C@H]1O)C=CO[C@H]2O[C@H]4[C@H](O)[C@@H](O)[C@H](O)[C@@H](CO)O4	0+1i*(1/4)	0+1i*(1/4)	0	1	0+1i*(3/4)	0+1i*(3/4)	1	3	FALSE
Viticoideae	Premna microphylla	PRMI		PRMI_G_17	Genus	.	P. subscandens	.	Sudo, H., Ide, T., Otsuka, H., Hirata, E., Takushi, A. and Takeda, Y., 1997. 10-o-acylated iridoid glucosides from leaves of Premna subscandens. Phytochemistry, 46(7), pp.1231-1236.	[H][C@]1([C@H](O)[C@]([H])(O2)[C@@]32COC(/C=C\C4=CC=C(O)C=C4)=O)[C@]3([H])[C@H](O[C@H]5[C@H](O)[C@@H](O)[C@H](O)[C@@H](CO)O5)OC=C1	O[C@@H]1OC=C[C@]2([H])[C@]1([C@]3(O[C@]3([C@H]2O)[H])CO)[H]	[H][C@]1([C@@]2([H])[C@@]3(CO)O[C@@]3([H])[C@H]1O)C=CO[C@H]2O[C@H]4[C@H](O)[C@@H](O)[C@H](O)[C@@H](CO)O4	0+1i*(1/4)	0+1i*(1/4)	0	1	0+1i*(3/4)	0+1i*(3/4)	1	3	FALSE
Viticoideae	Premna microphylla	PRMI		PRMI_G_18	Genus	.	P. subscandens	.	Sudo, H., Ide, T., Otsuka, H., Hirata, E., Takushi, A. and Takeda, Y., 1997. 10-o-acylated iridoid glucosides from leaves of Premna subscandens. Phytochemistry, 46(7), pp.1231-1236.	[H][C@]1([C@H](O)[C@]([H])(O2)[C@@]32COC(/C=C/C4=CC=C(O)C=C4)=O)[C@]3([H])[C@H](O[C@H]5[C@H](O)[C@@H](O)[C@H](O)[C@@H](CO)O5)OC=C1	O[C@@H]1OC=C[C@]2([H])[C@]1([C@]3(O[C@]3([C@H]2O)[H])CO)[H]	[H][C@]1([C@@]2([H])[C@@]3(CO)O[C@@]3([H])[C@H]1O)C=CO[C@H]2O[C@H]4[C@H](O)[C@@H](O)[C@H](O)[C@@H](CO)O4	0+1i*(1/4)	0+1i*(1/4)	0	1	0+1i*(3/4)	0+1i*(3/4)	1	3	FALSE
Viticoideae	Premna microphylla	PRMI		PRMI_G_19	Genus	.	P. subscandens	.	Sudo, H., Ide, T., Otsuka, H., Hirata, E., Takushi, A. and Takeda, Y., 1997. 10-o-acylated iridoid glucosides from leaves of Premna subscandens. Phytochemistry, 46(7), pp.1231-1236.	[H][C@]1([C@H](O)[C@]([H])(O2)[C@@]32COC(/C=C\C4=CC=C(OC)C=C4)=O)[C@]3([H])[C@H](O[C@H]5[C@H](O)[C@@H](O)[C@H](O)[C@@H](CO)O5)OC=C1	O[C@@H]1OC=C[C@]2([H])[C@]1([C@]3(O[C@]3([C@H]2O)[H])CO)[H]	[H][C@]1([C@@]2([H])[C@@]3(CO)O[C@@]3([H])[C@H]1O)C=CO[C@H]2O[C@H]4[C@H](O)[C@@H](O)[C@H](O)[C@@H](CO)O4	0+1i*(1/4)	0+1i*(1/4)	0	1	0+1i*(3/4)	0+1i*(3/4)	1	3	FALSE
Viticoideae	Premna microphylla	PRMI		PRMI_G_20	Genus	.	P. subscandens	.	Sudo, H., Ide, T., Otsuka, H., Hirata, E., Takushi, A. and Takeda, Y., 1997. 10-o-acylated iridoid glucosides from leaves of Premna subscandens. Phytochemistry, 46(7), pp.1231-1236.	[H][C@]1([C@H](O)[C@@H](Cl)[C@@]2(O)COC(/C=C\C3=CC=C(O)C=C3)=O)[C@]2([H])[C@H](O[C@H]4[C@H](O)[C@@H](O)[C@H](O)[C@@H](CO)O4)OC=C1	O[C@@H]1OC=C[C@]2([H])[C@]1([C@@](O)([C@@H]([C@H]2O)Cl)CO)[H]	[H][C@]1([C@@]2([H])[C@@]([C@H](Cl)[C@H]1O)(CO)O)C=CO[C@H]2O[C@H]3[C@H](O)[C@@H](O)[C@H](O)[C@@H](CO)O3	0+1i*(1/4)	0+1i*(1/4)	0	1	2	1	1	3	TRUE
Viticoideae	Premna microphylla	PRMI		PRMI_G_21	Genus	.	P. subscandens	.	Sudo, H., Ide, T., Otsuka, H., Hirata, E., Takushi, A. and Takeda, Y., 1997. 10-o-acylated iridoid glucosides from leaves of Premna subscandens. Phytochemistry, 46(7), pp.1231-1236.	[H][C@]1([C@H](O)[C@@H](Cl)[C@@]2(O)COC(/C=C/C3=CC=C(O)C=C3)=O)[C@]2([H])[C@H](O[C@H]4[C@H](O)[C@@H](O)[C@H](O)[C@@H](CO)O4)OC=C1	O[C@@H]1OC=C[C@]2([H])[C@]1([C@@](O)([C@@H]([C@H]2O)Cl)CO)[H]	[H][C@]1([C@@]2([H])[C@@]([C@H](Cl)[C@H]1O)(CO)O)C=CO[C@H]2O[C@H]3[C@H](O)[C@@H](O)[C@H](O)[C@@H](CO)O3	0+1i*(1/4)	0+1i*(1/4)	0	1	2	1	1	3	TRUE
Viticoideae	Premna microphylla	PRMI		PRMI_G_22	Genus	.	P. subscandens	.	Sudo, H., Ide, T., Otsuka, H., Hirata, E., Takushi, A. and Takeda, Y., 1997. 10-o-acylated iridoid glucosides from leaves of Premna subscandens. Phytochemistry, 46(7), pp.1231-1236.	[H][C@]1([C@H](O)[C@@H](Cl)[C@@]2(O)COC(/C=C\C3=CC=C(OC)C=C3)=O)[C@]2([H])[C@H](O[C@H]4[C@H](O)[C@@H](O)[C@H](O)[C@@H](CO)O4)OC=C1	O[C@@H]1OC=C[C@]2([H])[C@]1([C@@](O)([C@@H]([C@H]2O)Cl)CO)[H]	[H][C@]1([C@@]2([H])[C@@]([C@H](Cl)[C@H]1O)(CO)O)C=CO[C@H]2O[C@H]3[C@H](O)[C@@H](O)[C@H](O)[C@@H](CO)O3	0+1i*(1/4)	0+1i*(1/4)	0	1	2	1	1	3	TRUE
Viticoideae	Premna microphylla	PRMI		PRMI_G_23	Genus	.	P. subscandens	.	Sudo, H., Ide, T., Otsuka, H., Hirata, E., Takushi, A. and Takeda, Y., 1997. 10-o-acylated iridoid glucosides from leaves of Premna subscandens. Phytochemistry, 46(7), pp.1231-1236.	[H][C@]1([C@H](O)[C@@H](Cl)[C@@]2(O)COC(/C=C/C3=CC=C(OC)C=C3)=O)[C@]2([H])[C@H](O[C@H]4[C@H](O)[C@@H](O)[C@H](O)[C@@H](CO)O4)OC=C1	O[C@@H]1OC=C[C@]2([H])[C@]1([C@@](O)([C@@H]([C@H]2O)Cl)CO)[H]	[H][C@]1([C@@]2([H])[C@@]([C@H](Cl)[C@H]1O)(CO)O)C=CO[C@H]2O[C@H]3[C@H](O)[C@@H](O)[C@H](O)[C@@H](CO)O3	0+1i*(1/4)	0+1i*(1/4)	0	1	2	1	1	3	TRUE
Viticoideae	Premna microphylla	PRMI		PRMI_G_24	Genus	.	P. subscandens	.	Sudo, H., Ide, T., Otsuka, H., Hirata, E., Takushi, A. and Takeda, Y., 1998. Iridoid glucosides with different acyl moieties from globularinin and globularimin from leaves of Premna subscandens. Phytochemistry, 49(3), pp.783-786.	[H][C@]1([C@H](O)[C@H](O)[C@]2(O)COC(/C=C\C3=CC=C(OC)C=C3)=O)[C@]2([H])[C@H](O[C@H]4[C@H](O)[C@@H](O)[C@H](O)[C@@H](CO)O4)OC=C1	O[C@H](OC=CC1[C@H](O)[C@@H]2O)[C@]1([H])[C@]2(O)CO	O[C@H]([C@@H]1O)C2C=CO[C@H]([C@@]2([C@@]1(CO)O)[H])O[C@H]3[C@H](O)[C@@H](O)[C@H](O)[C@@H](CO)O3	0+1i*(1/4)	0+1i*(1/4)	0	1	1	1	1	3	FALSE
Viticoideae	Premna microphylla	PRMI		PRMI_G_25	Genus	.	P. subscandens	.	Sudo, H., Ide, T., Otsuka, H., Hirata, E., Takushi, A. and Takeda, Y., 1998. Iridoid glucosides with different acyl moieties from globularinin and globularimin from leaves of Premna subscandens. Phytochemistry, 49(3), pp.783-786.	[H][C@]1([C@H](O)[C@H](O)[C@]2(O)COC(/C=C/C3=CC=C(OC)C=C3)=O)[C@]2([H])[C@H](O[C@H]4[C@H](O)[C@@H](O)[C@H](O)[C@@H](CO)O4)OC=C1	O[C@H](OC=CC1[C@H](O)[C@@H]2O)[C@]1([H])[C@]2(O)CO	O[C@H]([C@@H]1O)C2C=CO[C@H]([C@@]2([C@@]1(CO)O)[H])O[C@H]3[C@H](O)[C@@H](O)[C@H](O)[C@@H](CO)O3	0+1i*(1/4)	0+1i*(1/4)	0	1	1	1	1	3	FALSE
Viticoideae	Premna microphylla	PRMI	Premfulvaoside	PRMI_G_34	Genus	.	P. fulva	.	Niu, K.-Y., Wang, L.-Y., Liu, S.-Z. & Zhao, W.-M. New iridoid glycoside and triterpenoid glycoside from Premna fulva New iridoid glycoside and triterpenoid glycoside from Premna fulva. J. Asian Nat. Prod. Res. 15, (2013).	NA	O=C(C1=CO[C@H]([C@@]2(C([C@H](C[C@]12[H])O)=C)[H])O)O	O=C(O)C1=CO[C@@H](O[C@H]2[C@H](O)[C@@H](O)[C@H](O)[C@@H](CO)O2)[C@]3([H])C([C@@H](O)C[C@]13[H])=C	0+1i*(1/4)	0+1i*(1/4)	0	0	1	0+1i*(1/4)	0+1i*(1/4)	2	FALSE
Viticoideae	Premna microphylla	PRMI	6-O-α-L-(2''-O-isoferuloyl)rhamnopyranosylcatalpol	PRMI_G_5	Genus	.	P. subscandens	.	Sudo, H., Takushi, A., Hirata, E., Ide, T., Otsuka, H. and Takeda, Y., 1999. Premnaodorosides D–G: acyclic monoterpenediols iridoid glucoside diesters from leaves of Premna subscandens. Phytochemistry, 52(8), pp.1495-1499.	[H][C@]1([C@H](O[C@@H]2O[C@@H](C)[C@H](O)[C@@H](O)[C@H]2OC(/C=C/C3=CC=C(OC)C(O)=C3)=O)[C@@]4([H])[C@@]5(O4)CO)[C@]5([H])[C@H](O[C@H]6[C@H](O)[C@@H](O)[C@H](O)[C@@H](CO)O6)OC=C1	O[C@@H]1OC=C[C@]2([H])[C@]1([C@]3(O[C@]3([C@H]2O)[H])CO)[H]	[H][C@]1([C@@]2([H])[C@@]3(CO)O[C@@]3([H])[C@H]1O)C=CO[C@H]2O[C@H]4[C@H](O)[C@@H](O)[C@H](O)[C@@H](CO)O4	0+1i*(1/4)	0+1i*(1/4)	0	1	0+1i*(3/4)	0+1i*(3/4)	1	3	FALSE
Viticoideae	Premna microphylla	PRMI	premcoryoside	PRMI_G_6	Genus	.	P. subscandens	.	Sudo, H., Takushi, A., Hirata, E., Ide, T., Otsuka, H. and Takeda, Y., 1999. Premnaodorosides D–G: acyclic monoterpenediols iridoid glucoside diesters from leaves of Premna subscandens. Phytochemistry, 52(8), pp.1495-1499.	[H][C@]1(CC[C@]2(C)O)[C@]2([H])[C@H](O[C@H]3[C@H](O)[C@@H](O)[C@H](O)[C@@H](CO)O3)OC=C1C(OC[C@H]4O[C@@H](OCCC5=CC(O)=C(O)C=C5)[C@H](O)[C@@H](O[C@@H]6O[C@@H](C)[C@H](O)[C@@H](O)[C@H]6O)[C@@H]4OC(/C=C/C7=CC=C(O)C(O)=C7)=O)=O	C[C@](CC[C@@]12[H])([C@]1([C@@H](OC=C2C(O)=O)O)[H])O	C[C@]([C@@]1([H])[C@H](O[C@H]2[C@H](O)[C@@H](O)[C@H](O)[C@@H](CO)O2)OC=C3C(O)=O)(O)CC[C@@]13[H]	0+1i*(1/4)	0+1i*(1/4)	0	0	0	1	0	2	FALSE
Viticoideae	Premna microphylla	PRMI	10-O-trans-caffeoylcatalpol	PRMI_G_9	Genus	.	P. subscandens	.	Sudo, H., Takushi, A., Hirata, E., Ide, T., Otsuka, H. and Takeda, Y., 1999. Premnaodorosides D–G: acyclic monoterpenediols iridoid glucoside diesters from leaves of Premna subscandens. Phytochemistry, 52(8), pp.1495-1499.	[H][C@]1([C@H](O)[C@]([H])(O2)[C@@]32COC(/C=C/C4=CC=C(O)C(O)=C4)=O)[C@]3([H])[C@H](O[C@H]5[C@H](O)[C@@H](O)[C@H](O)[C@@H](CO)O5)OC=C1	O[C@@H]1OC=C[C@]2([H])[C@]1([C@]3(O[C@]3([C@H]2O)[H])CO)[H]	[H][C@]1([C@@]2([H])[C@@]3(CO)O[C@@]3([H])[C@H]1O)C=CO[C@H]2O[C@H]4[C@H](O)[C@@H](O)[C@H](O)[C@@H](CO)O4	0+1i*(1/4)	0+1i*(1/4)	0	1	0+1i*(3/4)	0+1i*(3/4)	1	3	FALSE
Viticoideae	Premna microphylla	PRMI	aucubin	PRMI_S_1	Genus	.	P. microphylla	P. japonica	Otsuka, H., Kubo, N., Sasaki, Y., Yamasaki, K., Takeda, Y. and Seki, T., 1991. Iridoid diglycoside monoacyl esters from stems of Premna japonica. Phytochemistry, 30(6), pp.1917-1920.	C1=CO[C@H]([C@H]2[C@@H]1[C@@H](C=C2CO)O)O[C@H]3[C@@H]([C@H]([C@@H]([C@H](O3)CO)O)O)O	O[C@@H]1OC=C[C@]2([H])[C@]1(C(CO)=C[C@H]2O)[H]	[H][C@]1([C@@]2([H])C(CO)=C[C@H]1O)C=CO[C@H]2O[C@H]3[C@H](O)[C@@H](O)[C@H](O)[C@@H](CO)O3	0+1i*(1/4)	0+1i*(1/4)	0	1	0+1i*(1/4)	0+1i*(1/4)	1	3	FALSE
Viticoideae	Premna microphylla	PRMI	6-O-α-L-(3''-O-isoferuloyl, 4''-O-aceyl)rhamnopyranosylcatalpol	PRMI_S_10	Genus	.	P. microphylla	P. japonica	Otsuka, H., Sasaki, Y., Yamasaki, K., Takeda, Y. and Seki, T., 1990. Isolation and characterization of new diacyl 6-O-α-L-rhamnopyranosylcatalpols from the leaves of Premna japonica MIQ. Chemical and pharmaceutical bulletin, 38(2), pp.426-429.	NA	O[C@@H]1OC=C[C@]2([H])[C@]1([C@]3(O[C@]3([C@H]2O)[H])CO)[H]	[H][C@]1([C@@]2([H])[C@@]3(CO)O[C@@]3([H])[C@H]1O)C=CO[C@H]2O[C@H]4[C@H](O)[C@@H](O)[C@H](O)[C@@H](CO)O4	0+1i*(1/4)	0+1i*(1/4)	0	1	0+1i*(3/4)	0+1i*(3/4)	1	3	FALSE
Viticoideae	Premna microphylla	PRMI	6-O-α-L-(2''-O-isoferuloyl, 4''-O-acetyl)rhamnopyranosylcatalpol	PRMI_S_11	Genus	.	P. microphylla	P. japonica	Otsuka, H., Sasaki, Y., Yamasaki, K., Takeda, Y. and Seki, T., 1990. Isolation and characterization of new diacyl 6-O-α-L-rhamnopyranosylcatalpols from the leaves of Premna japonica MIQ. Chemical and pharmaceutical bulletin, 38(2), pp.426-429.	NA	O[C@@H]1OC=C[C@]2([H])[C@]1([C@]3(O[C@]3([C@H]2O)[H])CO)[H]	[H][C@]1([C@@]2([H])[C@@]3(CO)O[C@@]3([H])[C@H]1O)C=CO[C@H]2O[C@H]4[C@H](O)[C@@H](O)[C@H](O)[C@@H](CO)O4	0+1i*(1/4)	0+1i*(1/4)	0	1	0+1i*(3/4)	0+1i*(3/4)	1	3	FALSE
Viticoideae	Premna microphylla	PRMI	6-O-α-L-(2"-O-p-methoxycinnamoyl)rhamnopyranosylcatalpol	PRMI_S_12	Genus	.	P. microphylla	P. japonica	Otsuka, H., Kubo, N., Sasaki, Y., Yamasaki, K., Takeda, Y. and Seki, T., 1991. Iridoid diglycoside monoacyl esters from stems of Premna japonica. Phytochemistry, 30(6), pp.1917-1920.	NA	O[C@@H]1OC=C[C@]2([H])[C@]1([C@]3(O[C@]3([C@H]2O)[H])CO)[H]	[H][C@]1([C@@]2([H])[C@@]3(CO)O[C@@]3([H])[C@H]1O)C=CO[C@H]2O[C@H]4[C@H](O)[C@@H](O)[C@H](O)[C@@H](CO)O4	0+1i*(1/4)	0+1i*(1/4)	0	1	0+1i*(3/4)	0+1i*(3/4)	1	3	FALSE
Viticoideae	Premna microphylla	PRMI	scrodentoside G	PRMI_S_2	Genus	.	P. microphylla	P. japonica	Otsuka, H., Kubo, N., Sasaki, Y., Yamasaki, K., Takeda, Y. and Seki, T., 1991. Iridoid diglycoside monoacyl esters from stems of Premna japonica. Phytochemistry, 30(6), pp.1917-1920.	[H][C@]1([C@H](OC2O[C@@H](C)[C@H](OC(/C=C/C3=CC(OC)=C(O)C=C3)=O)[C@@H](O)[C@H]2O)[C@@](O4)([H])[C@@]54CO)[C@]5([H])[C@H](O[C@@H]6O[C@H](CO)[C@@H](O)[C@H](O)[C@H]6O)OC=C1	O[C@@H]1OC=C[C@]2([H])[C@]1([C@]3(O[C@]3([C@H]2O)[H])CO)[H]	[H][C@]1([C@@]2([H])[C@@]3(CO)O[C@@]3([H])[C@H]1O)C=CO[C@H]2O[C@H]4[C@H](O)[C@@H](O)[C@H](O)[C@@H](CO)O4	0+1i*(1/4)	0+1i*(1/4)	0	1	0+1i*(3/4)	0+1i*(3/4)	1	3	FALSE
Viticoideae	Premna microphylla	PRMI	6-O-α-L-(3''-O-isoferuloyl)rhamnopyranosylcatalpol	PRMI_S_3	Genus	.	P. microphylla	P. japonica	Otsuka, H., Kubo, N., Sasaki, Y., Yamasaki, K., Takeda, Y. and Seki, T., 1991. Iridoid diglycoside monoacyl esters from stems of Premna japonica. Phytochemistry, 30(6), pp.1917-1920.	NA	O[C@@H]1OC=C[C@]2([H])[C@]1([C@]3(O[C@]3([C@H]2O)[H])CO)[H]	[H][C@]1([C@@]2([H])[C@@]3(CO)O[C@@]3([H])[C@H]1O)C=CO[C@H]2O[C@H]4[C@H](O)[C@@H](O)[C@H](O)[C@@H](CO)O4	0+1i*(1/4)	0+1i*(1/4)	0	1	0+1i*(3/4)	0+1i*(3/4)	1	3	FALSE
Viticoideae	Premna microphylla	PRMI		PRMI_S_7	Genus	.	P. microphylla	P. japonica	Otsuka, H., Kubo, N., Sasaki, Y., Yamasaki, K., Takeda, Y. and Seki, T., 1991. Iridoid diglycoside monoacyl esters from stems of Premna japonica. Phytochemistry, 30(6), pp.1917-1920.	NA	O[C@@H]1OC=C[C@]2([H])[C@]1([C@]3(O[C@]3([C@H]2O)[H])CO)[H]	[H][C@]1([C@@]2([H])[C@@]3(CO)O[C@@]3([H])[C@H]1O)C=CO[C@H]2O[C@H]4[C@H](O)[C@@H](O)[C@H](O)[C@@H](CO)O4	0+1i*(1/4)	0+1i*(1/4)	0	1	0+1i*(3/4)	0+1i*(3/4)	1	3	FALSE
Viticoideae	Premna microphylla	PRMI	scrodentoside H	PRMI_S_8	Genus	.	P. microphylla	P. japonica	Otsuka, H., Kubo, N., Sasaki, Y., Yamasaki, K., Takeda, Y. and Seki, T., 1991. Iridoid diglycoside monoacyl esters from stems of Premna japonica. Phytochemistry, 30(6), pp.1917-1920.	[H][C@]1([C@H](O[C@@H]2O[C@@H](C)[C@H](O)[C@@H](O)[C@H]2OC(/C=C/C3=CC=C(O)C(OC)=C3)=O)[C@]([H])(O4)[C@@]54CO)[C@]5([H])[C@H](O[C@H]6[C@H](O)[C@@H](O)[C@H](O)[C@@H](CO)O6)OC=C1	O[C@@H]1OC=C[C@]2([H])[C@]1([C@]3(O[C@]3([C@H]2O)[H])CO)[H]	[H][C@]1([C@@]2([H])[C@@]3(CO)O[C@@]3([H])[C@H]1O)C=CO[C@H]2O[C@H]4[C@H](O)[C@@H](O)[C@H](O)[C@@H](CO)O4	0+1i*(1/4)	0+1i*(1/4)	0	1	0+1i*(3/4)	0+1i*(3/4)	1	3	FALSE
Ajugoideae	Rotheca myricoides	ROMY	plantarenaloside	ROMY_G_1	Genus	.	R. microphylla	Clerodendrum incisum	Stenzel, E., Heni, J., Rimpler, H. & Vogellehner, D. Phenetic relationships in Clerodendrum (Verbenaceae) and some phylogenetic considerations. Plant Syst. Evol. 159, 257–271 (1988).	OC[C@@H](O1)[C@@H](O)[C@H](O)[C@@H](O)[C@@H]1O[C@H]2[C@@]3([H])[C@@](CC[C@H]3C)(O)C(C=O)=CO2	O=CC1=CO[C@@H](O)[C@]2([H])[C@@H](CC[C@]12O)C	O=CC1=CO[C@H]([C@@]2([C@H](C)CC[C@]12O)[H])O[C@H]3[C@H](O)[C@@H](O)[C@H](O)[C@@H](CO)O3	0+1i*(1/4)	0+1i*(1/4)	1	0	0	0	0	1	FALSE
Ajugoideae	Rotheca myricoides	ROMY	2'-O,8-O-di-foliamenthoyl-euphroside	ROMY_G_2	Genus	.	R. microphylla	Clerodendrum incisum	Stenzel, E., Heni, J., Rimpler, H. & Vogellehner, D. Phenetic relationships in Clerodendrum (Verbenaceae) and some phylogenetic considerations. Plant Syst. Evol. 159, 257–271 (1988).	OC[C@@H](O1)[C@@H](O)[C@H](O)[C@@H](OC(/C(C)=C/CC/C(C)=C/CO)=O)[C@@H]1O[C@H]2[C@@]3([H])[C@@](CC[C@@]3(OC(/C(C)=C/CC/C(C)=C/CO)=O)C)(O)C(C=O)=CO2	O[C@H]1[C@]2([C@@](O)(C(C=O)=CO1)CC[C@]2(C)O)[H]	O[C@](C(C=O)=CO1)(CC[C@@]2(O)C)[C@]2([H])[C@@H]1O[C@H]3[C@H](O)[C@@H](O)[C@H](O)[C@@H](CO)O3	0+1i*(1/4)	0+1i*(1/4)	1	0	0	1	0	1	FALSE
Ajugoideae	Rotheca myricoides	ROMY	hydroxy-serratoside A	ROMY_G_3	Genus	.	R. serrata	Clerodendrum serratum	Chen, J.C. and Zhu, Q.X., 2001. Two new terpenoid glucosides from Clerodendrum serratum. Die Pharmazie, 56(3), p.270.	OC[C@@H](O1)[C@@H](O)[C@H](O)[C@@H](O)[C@@H]1O[C@H]2[C@@]3([H])[C@@](C[C@H](OC(/C=C/C4=CC=C(O)C=C4)=O)C3=C)(O)C(C=O)=CO2	O=CC1=CO[C@@H](O)[C@]2([H])C([C@H](C[C@]12O)O)=C	O=CC1=CO[C@H]([C@@]2(C([C@@H](O)C[C@]12O)=C)[H])O[C@H]3[C@H](O)[C@@H](O)[C@H](O)[C@@H](CO)O3	0+1i*(1/4)	0+1i*(1/4)	1	0	1	0+1i*(1/4)	0+1i*(1/4)	1	FALSE
Ajugoideae	Rotheca myricoides	ROMY	5-hydroxy-10-O-cinnamoyltarennoside	ROMY_G_4	Genus	.	R. serrata	Clerodendrum serratum	Chen, J.C. and Zhu, Q.X., 2001. Two new terpenoid glucosides from Clerodendrum serratum. Die Pharmazie, 56(3), p.270.	OC[C@@H](O1)[C@@H](O)[C@H](O)[C@@H](O)[C@@H]1O[C@H]2C3[C@@](CC=C3COC(/C=C/C4=CC=CC=C4)=O)(O)C(C=O)=CO2	O=CC1=CO[C@@H](O)C2C(CO)=CC[C@]12O	O=CC1=CO[C@H](C2C(CO)=CC[C@]12O)O[C@H]3[C@H](O)[C@@H](O)[C@H](O)[C@@H](CO)O3	0+1i*(1/4)	0+1i*(1/4)	1	0	0+1i*(1/4)	0+1i*(1/4)	1	1	FALSE
Ajugoideae	Rotheca myricoides	ROMY	serratoside A	ROMY_G_5	Genus	.	R. serrata	Clerodendrum serratum	Yang, H., Jiang, B., Na, Z., Guo, Y. P. & Sun, H. D. Two New Iridoid Glucosides from Clerodendrum serratum. Chinese Chem. Lett. 11, 231–234 (2000).	OC[C@H]1O[C@@H](O[C@H](OC=C2C=O)[C@]3([C@@]2(C[C@@H](C3=C)OC(/C=C/C4=CC=CC=C4)=O)O)[H])[C@H](O)[C@@H](O)[C@@H]1O	O=CC1=CO[C@@H](O)[C@]2([H])C([C@H](C[C@]12O)O)=C	O=CC1=CO[C@H]([C@@]2(C([C@@H](O)C[C@]12O)=C)[H])O[C@H]3[C@H](O)[C@@H](O)[C@H](O)[C@@H](CO)O3	0+1i*(1/4)	0+1i*(1/4)	1	0	1	0+1i*(1/4)	0+1i*(1/4)	1	FALSE
Ajugoideae	Rotheca myricoides	ROMY	euphroside	ROMY_S_1	Species	.	R. myricoides	Clerodendrum myricoides	Stenzel, E., Heni, J., Rimpler, H. & Vogellehner, D. Phenetic relationships in Clerodendrum (Verbenaceae) and some phylogenetic considerations. Plant Syst. Evol. 159, 257–271 (1988).	OC[C@@H](O1)[C@@H](O)[C@H](O)[C@@H](O)[C@@H]1O[C@H]2[C@@]3([H])[C@@](CC[C@@]3(O)C)(O)C(C=O)=CO2	O[C@H]1[C@]2([C@@](O)(C(C=O)=CO1)CC[C@]2(C)O)[H]	O[C@](C(C=O)=CO1)(CC[C@@]2(O)C)[C@]2([H])[C@@H]1O[C@H]3[C@H](O)[C@@H](O)[C@H](O)[C@@H](CO)O3	0+1i*(1/4)	0+1i*(1/4)	1	0	0	1	0	1	FALSE
Ajugoideae	Rotheca myricoides	ROMY	ugandoside	ROMY_S_2	Species	.	R. myricoides	Clerodendrum ugandense	Jacke, G. and Rimpler, H., 1983. Distribution of iridoid glycosides in Clerodendrum species. Phytochemistry,22(8), pp.1729-1734.	OC[C@@H](O1)[C@@H](O)[C@H](O)[C@@H](O)[C@@H]1O[C@H]2[C@@]3([H])[C@@](CCC3=C)(O)C(C=O)=CO2	O=CC1=CO[C@@H](O)[C@]2([H])C(CC[C@]12O)=C	O=CC1=CO[C@H]([C@@]2(C(CC[C@]12O)=C)[H])O[C@H]3[C@H](O)[C@@H](O)[C@H](O)[C@@H](CO)O3	0+1i*(1/4)	0+1i*(1/4)	1	0	0	0+1i*(1/4)	0+1i*(1/4)	1	FALSE
Ajugoideae	Rotheca myricoides	ROMY	8-O-foliamenthoyl-euphroside	ROMY_S_3	Species	.	R. myricoides	Clerodendrum myricoides	Stenzel, E., Heni, J., Rimpler, H. & Vogellehner, D. Phenetic relationships in Clerodendrum (Verbenaceae) and some phylogenetic considerations. Plant Syst. Evol. 159, 257–271 (1988).	OC[C@@H](O1)[C@@H](O)[C@H](O)[C@@H](O)[C@@H]1O[C@H]2[C@@]3([H])[C@@](CC[C@@]3(OC(/C(C)=C/CC/C(C)=C/CO)=O)C)(O)C(C=O)=CO2	O[C@H]1[C@]2([C@@](O)(C(C=O)=CO1)CC[C@]2(C)O)[H]	O[C@](C(C=O)=CO1)(CC[C@@]2(O)C)[C@]2([H])[C@@H]1O[C@H]3[C@H](O)[C@@H](O)[C@H](O)[C@@H](CO)O3	0+1i*(1/4)	0+1i*(1/4)	1	0	0	1	0	1	FALSE
Ajugoideae	Rotheca myricoides	ROMY	serratoside B	ROMY_G_6	Genus	.	R. serrata	Clerodendrum serratum	Yang, H., Jiang, B., Na, Z., Guo, Y. P. & Sun, H. D. Two New Iridoid Glucosides from Clerodendrum serratum. Chinese Chem. Lett. 11, 231–234 (2000).	OC[C@H]1O[C@@H](O[C@H](OC=C2C=O)[C@]3([C@@]2(CC=C3COC(/C=C/C4=CC=CC=C4)=O)O)[H])[C@H](O)[C@@H](O)[C@@H]1O	O[C@H](OC=C1C=O)[C@]2([C@@]1(CC=C2CO)O)[H]	OC[C@H]1O[C@@H](O[C@H](OC=C2C=O)[C@]3([C@@]2(CC=C3CO)O)[H])[C@H](O)[C@@H](O)[C@@H]1O	0+1i*(1/4)	0+1i*(1/4)	1	0	0+1i*(1/4)	0+1i*(1/4)	1	1	FALSE
Nepetoideae	Salvia hispanica	SAHI	Salvialoside B	SAHI_G_1	Genus	.	S. digitaloides	.	Wu, S.-J. and Chan Y.-Y. 2014. Five New Iridoids from Roots of Salvia digitaloides. Molecules 19(0): 15521-34	OC[C@@H]1O[C@H](O[C@@H]2OC=C(C(OC)=O)[C@]3([H])[C@]2([C@@](O)(C[C@H]3OCC4=CC(OC)=C(O)C(OC)=C4)C)[H])[C@@H](O)[C@H](O)[C@H]1O	O[C@@H]1OC=C(C(O)=O)[C@]2([H])[C@]1([C@@](O)(C[C@H]2O)C)[H]	OC[C@@H]1O[C@H](O[C@@H]2OC=C(C(O)=O)[C@]3([H])[C@]2([C@@](O)(C[C@H]3O)C)[H])[C@@H](O)[C@H](O)[C@H]1O	0+1i*(1/4)	0+1i*(1/4)	0	1	0	1	0	2	FALSE
Scutellarioideae	Scutellaria baicalensis	SCBA	catalposide	SCBA_G_1	Genus	.	S. albida	.	Gousiadou, C., Karioti, A., Heilmann, J. and Skaltsa, H., 2007. Iridoids from Scutellaria albida ssp. albida. Phytochemistry, 68(13), pp.1799-1804.	[H][C@]1([C@H](O)[C@]([H])(O2)[C@@]32CO)[C@]3([H])[C@H](O[C@H]4[C@H](O)[C@@H](O)[C@H](O)[C@@H](CO)O4)OC=C1	O[C@@H]1OC=C[C@]2([H])[C@]1([C@]3(O[C@]3([C@H]2O)[H])CO)[H]	[H][C@]1([C@@]2([H])[C@@]3(CO)O[C@@]3([H])[C@H]1O)C=CO[C@H]2O[C@H]4[C@H](O)[C@@H](O)[C@H](O)[C@@H](CO)O4	0+1i*(1/4)	0+1i*(1/4)	0	1	0+1i*(3/4)	0+1i*(3/4)	1	3	FALSE
Scutellarioideae	Scutellaria baicalensis	SCBA	ipolamiide	SCBA_G_11	Genus	.	S. salviifolia	.	/井上誠, /荻原幸夫, CALIS, I. and OGIHARA, Y., 1995. Studies on constituents with cytotoxic and cytostatic activity of two Turkish medicinal plants Phlomis armeniaca and Scutellaria salviifolia. Biological and Pharmaceutical Bulletin, 18(10), pp.1396-1400.	O[C@]1(CC[C@@]2(O)C)[C@]2([H])[C@H](O[C@H]3[C@H](O)[C@@H](O)[C@H](O)[C@@H](CO)O3)OC=C1C(OC)=O	O=C(C1=CO[C@H]([C@@]2([C@@](O)(CC[C@]12O)C)[H])O)O	O=C(O)C1=CO[C@@H](O[C@H]2[C@H](O)[C@@H](O)[C@H](O)[C@@H](CO)O2)[C@]3([H])[C@@](CC[C@]13O)(C)O	0+1i*(1/4)	0+1i*(1/4)	1	0	0	1	0	2	FALSE
Scutellarioideae	Scutellaria baicalensis	SCBA	6'-O-(E)-p-coumaroyl gardoside	SCBA_G_12	Genus	.	S. albida	.	Gousiadou, C., Karioti, A., Heilmann, J. and Skaltsa, H., 2007. Iridoids from Scutellaria albida ssp. albida. Phytochemistry, 68(13), pp.1799-1804.	O[C@@H]([C@H](O)[C@@H](COC(/C=C/C1=CC=C(O)C=C1)=O)O2)[C@@H](O)[C@@H]2O[C@H]3[C@@]4([H])[C@@](C[C@H](O)C4=C)([H])C(C(O)=O)=CO3	O=C(C1=CO[C@@H](O)[C@]2([H])C([C@H](C[C@]12[H])O)=C)O	O=C(O)C1=CO[C@H]([C@@]2(C([C@@H](O)C[C@]12[H])=C)[H])O[C@H]3[C@H](O)[C@@H](O)[C@H](O)[C@@H](CO)O3	0+1i*(1/4)	0+1i*(1/4)	0	0	1	0+1i*(1/4)	0+1i*(1/4)	2	FALSE
Scutellarioideae	Scutellaria baicalensis	SCBA	6'-O-(E)-p-coumaroyl-8-epi-loganic acid	SCBA_G_13	Genus	.	S. albida	.	Gousiadou, C., Karioti, A., Heilmann, J. and Skaltsa, H., 2007. Iridoids from Scutellaria albida ssp. albida. Phytochemistry, 68(13), pp.1799-1804.	O[C@@H]([C@H](O)[C@@H](COC(/C=C/C1=CC=C(O)C=C1)=O)O2)[C@@H](O)[C@@H]2O[C@H]3[C@@]4([H])[C@@](C[C@H](O)[C@H]4C)([H])C(C(O)=O)=CO3	O=C(C1=CO[C@@H](O)[C@]2([H])[C@@H]([C@H](C[C@]12[H])O)C)O	O=C(O)C1=CO[C@H]([C@@]2([C@H](C)[C@@H](O)C[C@]12[H])[H])O[C@H]3[C@H](O)[C@@H](O)[C@H](O)[C@@H](CO)O3	0+1i*(1/4)	0+1i*(1/4)	0	0	1	0	0	2	FALSE
Scutellarioideae	Scutellaria baicalensis	SCBA	8-epi-loganic acid	SCBA_G_15	Genus	.	S. albida	.	Gousiadou, C., Karioti, A., Heilmann, J. and Skaltsa, H., 2007. Iridoids from Scutellaria albida ssp. albida. Phytochemistry, 68(13), pp.1799-1804.	O=C(O)C1=CO[C@@H](O[C@@H]2O[C@H](CO)[C@@H](O)[C@H](O)[C@H]2O)[C@@]3([H])[C@]1([H])C[C@H](O)[C@H]3C	O=C(C1=CO[C@H]([C@@]2([C@@H]([C@H](C[C@]12[H])O)C)[H])O)O	O=C(O)C1=CO[C@@H](O[C@H]2[C@H](O)[C@@H](O)[C@H](O)[C@@H](CO)O2)[C@]3([H])[C@H](C)[C@@H](O)C[C@]13[H]	0+1i*(1/4)	0+1i*(1/4)	0	0	1	0	0	2	FALSE
Scutellarioideae	Scutellaria baicalensis	SCBA	gardoside	SCBA_G_16	Genus	.	S. albida	.	Gousiadou, C., Karioti, A., Heilmann, J. and Skaltsa, H., 2007. Iridoids from Scutellaria albida ssp. albida. Phytochemistry, 68(13), pp.1799-1804.	C=C1[C@H](C[C@H]2[C@@H]1[C@@H](OC=C2C(=O)O)O[C@H]3[C@@H]([C@H]([C@@H]([C@H](O3)CO)O)O)O)O	O[C@H]1C[C@@H]2C(C(O)=O)=CO[C@H]([C@@H]2C1=C)O	O=C(O)C1=CO[C@@H](O[C@H]2[C@H](O)[C@@H](O)[C@H](O)[C@@H](CO)O2)[C@]3([H])C([C@@H](O)C[C@]13[H])=C	0+1i*(1/4)	0+1i*(1/4)	0	0	1	0+1i*(1/4)	0+1i*(1/4)	2	FALSE
Scutellarioideae	Scutellaria baicalensis	SCBA	globularin	SCBA_G_17	Genus	.	S. albida	.	Gousiadou, C., Karioti, A., Heilmann, J. and Skaltsa, H., 2007. Iridoids from Scutellaria albida ssp. albida. Phytochemistry, 68(13), pp.1799-1804.	C1=CC=C(C=C1)/C=C/C(=O)OC[C@@]23[C@@H]4[C@@H](C=CO[C@H]4O[C@H]5[C@@H]([C@H]([C@@H]([C@H](O5)CO)O)O)O)[C@@H]([C@@H]2O3)O	O[C@@H]1OC=C[C@]2([H])[C@]1([C@]3(O[C@]3([C@H]2O)[H])CO)[H]	[H][C@]1([C@@]2([H])[C@@]3(CO)O[C@@]3([H])[C@H]1O)C=CO[C@H]2O[C@H]4[C@H](O)[C@@H](O)[C@H](O)[C@@H](CO)O4	0+1i*(1/4)	0+1i*(1/4)	0	1	0+1i*(3/4)	0+1i*(3/4)	1	3	FALSE
Scutellarioideae	Scutellaria baicalensis	SCBA	6'-O-caffeoylcatalpol	SCBA_G_18	Genus	.	S. albida	.	Gousiadou, C., Gotfredsen, C. H., Jensen, S. R. & Tsoukalas, M. Iridoids from Scutellaria goulimyi Rech. f., Lamiaceae. Morphological and chemical relations with Scutellaria albida L. ssp albida. Biochem. Syst. Ecol. 43, 139–141 (2012).	NA	O[C@@H]1OC=C[C@]2([H])[C@]1([C@]3(O[C@]3([C@H]2O)[H])CO)[H]	[H][C@]1([C@@]2([H])[C@@]3(CO)O[C@@]3([H])[C@H]1O)C=CO[C@H]2O[C@H]4[C@H](O)[C@@H](O)[C@H](O)[C@@H](CO)O4	0+1i*(1/4)	0+1i*(1/4)	0	1	0+1i*(3/4)	0+1i*(3/4)	1	3	FALSE
Scutellarioideae	Scutellaria baicalensis	SCBA	6'-O-(E)-p-coumaroyl catalpol	SCBA_G_19	Genus	.	S. albida	.	Gousiadou, C., Gotfredsen, C. H., Jensen, S. R. & Tsoukalas, M. Iridoids from Scutellaria goulimyi Rech. f., Lamiaceae. Morphological and chemical relations with Scutellaria albida L. ssp albida. Biochem. Syst. Ecol. 43, 139–141 (2012).	NA	O[C@@H]1OC=C[C@]2([H])[C@]1([C@]3(O[C@]3([C@H]2O)[H])CO)[H]	[H][C@]1([C@@]2([H])[C@@]3(CO)O[C@@]3([H])[C@H]1O)C=CO[C@H]2O[C@H]4[C@H](O)[C@@H](O)[C@H](O)[C@@H](CO)O4	0+1i*(1/4)	0+1i*(1/4)	0	1	0+1i*(3/4)	0+1i*(3/4)	1	3	FALSE
Scutellarioideae	Scutellaria baicalensis	SCBA	picroside III	SCBA_G_2	Genus	.	S. albida	.	Gousiadou, C., Karioti, A., Heilmann, J. and Skaltsa, H., 2007. Iridoids from Scutellaria albida ssp. albida. Phytochemistry, 68(13), pp.1799-1804.	[H][C@]1([C@H](OC(/C=C/C2=CC=C(O)C(OC)=C2)=O)[C@]([H])(O3)[C@@]43CO)[C@]4([H])[C@H](O[C@H]5[C@H](O)[C@@H](O)[C@H](O)[C@@H](CO)O5)OC=C1	O[C@@H]1OC=C[C@]2([H])[C@]1([C@]3(O[C@]3([C@H]2O)[H])CO)[H]	[H][C@]1([C@@]2([H])[C@@]3(CO)O[C@@]3([H])[C@H]1O)C=CO[C@H]2O[C@H]4[C@H](O)[C@@H](O)[C@H](O)[C@@H](CO)O4	0+1i*(1/4)	0+1i*(1/4)	0	1	0+1i*(3/4)	0+1i*(3/4)	1	3	FALSE
Scutellarioideae	Scutellaria baicalensis	SCBA	6′-O-E-caffeoyl-mussaenosidic acid	SCBA_G_20	Genus	.	S. albida	.	Gousiadou, Minor iridoids from Scutellaria albida ssp. albida. Inhibitory potencies on lipoxygenase, linoleic acid lipid peroxidation and antioxidant activity of iridoids from Scutellaria sp	NA	[H][C@@]12C(C(O)=O)=CO[C@@H](O)[C@]1([H])[C@@](C)(O)CC2	[H][C@@]12C(C(O)=O)=CO[C@@H](O[C@H]3[C@@H]([C@H]([C@@H]([C@H](O3)CO)O)O)O)[C@]1([H])[C@@](C)(O)CC2	0+1i*(1/4)	0+1i*(1/4)	0	0	0	1	0	2	FALSE
Scutellarioideae	Scutellaria baicalensis	SCBA	agnucastoside B	SCBA_G_21	Genus	.	S. goulimyi	.	Gousiadou, C., Gotfredsen, C. H., Jensen, S. R. & Tsoukalas, M. Iridoids from Scutellaria goulimyi Rech. f., Lamiaceae. Morphological and chemical relations with Scutellaria albida L. ssp albida. Biochem. Syst. Ecol. 43, 139–141 (2012).	[H][C@]1(CC[C@]2(C)O)[C@]2([H])[C@H](O[C@@H]3O[C@H](COC(/C(C)=C/CCC(C)CCO)=O)[C@@H](O)[C@H](O)[C@H]3O)OC=C1C(O)=O	C[C@](CC[C@@]12[H])([C@]1([C@@H](OC=C2C(O)=O)O)[H])O	C[C@]([C@@]1([H])[C@H](O[C@H]2[C@H](O)[C@@H](O)[C@H](O)[C@@H](CO)O2)OC=C3C(O)=O)(O)CC[C@@]13[H]	0+1i*(1/4)	0+1i*(1/4)	0	0	0	1	0	2	FALSE
Scutellarioideae	Scutellaria baicalensis	SCBA	3,4-dihydrocatalpol	SCBA_G_3	Genus	.	S. albida	.	Gousiadou, C., Karioti, A., Heilmann, J. and Skaltsa, H., 2007. Iridoids from Scutellaria albida ssp. albida. Phytochemistry, 68(13), pp.1799-1804.	[H][C@]1([C@H](O)[C@]([H])(O2)[C@@]32CO)[C@]3([H])[C@H](O[C@H]4[C@H](O)[C@@H](O)[C@H](O)[C@@H](CO)O4)OCC1	O[C@@H]1OCC[C@]2([H])[C@]1([C@]3(O[C@]3([C@H]2O)[H])CO)[H]	[H][C@]1([C@@]2([H])[C@@]3(CO)O[C@@]3([H])[C@H]1O)CCO[C@H]2O[C@H]4[C@H](O)[C@@H](O)[C@H](O)[C@@H](CO)O4	0	0	0	1	0+1i*(3/4)	0+1i*(3/4)	1	3	FALSE
Scutellarioideae	Scutellaria baicalensis	SCBA	mcfadyennoside	SCBA_G_4	Genus	.	S. albida	.	Gousiadou, C., Karioti, A., Heilmann, J. and Skaltsa, H., 2007. Iridoids from Scutellaria albida ssp. albida. Phytochemistry, 68(13), pp.1799-1804.	O[C@]1([C@H](O)[C@]([H])(O2)[C@@]32CO)[C@]3([H])[C@H](O[C@H]4[C@H](O)[C@@H](O)[C@H](O)[C@@H](CO)O4)OC=C1	O[C@@H]1OC=C[C@]2(O)[C@]1([C@]3(O[C@]3([C@H]2O)[H])CO)[H]	O[C@]1([C@@]2([H])[C@@]3(CO)O[C@@]3([H])[C@H]1O)C=CO[C@H]2O[C@H]4[C@H](O)[C@@H](O)[C@H](O)[C@@H](CO)O4	0+1i*(1/4)	0+1i*(1/4)	1	1	0+1i*(3/4)	0+1i*(3/4)	1	3	FALSE
Scutellarioideae	Scutellaria baicalensis	SCBA	10-des-cinnamoylglobularinin	SCBA_G_5	Genus	.	S. albida	.	Gousiadou, C., Karioti, A., Heilmann, J. and Skaltsa, H., 2007. Iridoids from Scutellaria albida ssp. albida. Phytochemistry, 68(13), pp.1799-1804.	OC[C@H]1O[C@@H](O[C@@H]2OC=C[C@]3([H])[C@]2([C@@](O)([C@@H]([C@H]3O)O)CO)[H])[C@H](O)[C@@H](O)[C@@H]1O	O[C@@H]1OC=C[C@]2([H])[C@]1([C@@](O)([C@@H]([C@H]2O)O)CO)[H]	[H][C@]1([C@@]2([H])[C@@]([C@H](O)[C@H]1O)(CO)O)C=CO[C@H]2O[C@H]3[C@H](O)[C@@H](O)[C@H](O)[C@@H](CO)O3	0+1i*(1/4)	0+1i*(1/4)	0	1	1	1	1	3	TRUE
Scutellarioideae	Scutellaria baicalensis	SCBA	mussaenosidic acid	SCBA_G_6	Genus	.	S. albida subsp. colchina	.	Ersöz, T. and Sticher, O., 1993. Scalbidoside and albidoside, two iridoid glycosides from Scutellaria albida subsp. colchica. Phytochemistry, 32(5), pp.1213-1217.	O[C@@H]([C@H](O)[C@@H](CO)O1)[C@@H](O)[C@@H]1O[C@H]2[C@@]3([H])[C@@](CC[C@@]3(O)C)([H])C(C(O)=O)=CO2	C[C@](CC[C@@]12[H])([C@]1([C@@H](OC=C2C(O)=O)O)[H])O	C[C@]([C@@]1([H])[C@H](O[C@H]2[C@H](O)[C@@H](O)[C@H](O)[C@@H](CO)O2)OC=C3C(O)=O)(O)CC[C@@]13[H]	0+1i*(1/4)	0+1i*(1/4)	0	0	0	1	0	2	FALSE
Scutellarioideae	Scutellaria baicalensis	SCBA	albidoside	SCBA_G_7	Genus	.	S. albida subsp. colchina	.	Ersöz, T. and Sticher, O., 1993. Scalbidoside and albidoside, two iridoid glycosides from Scutellaria albida subsp. colchica. Phytochemistry, 32(5), pp.1213-1217.	O[C@@H]([C@H](O)[C@@H](COC(/C=C/C1=CC=C(O)C=C1)=O)O2)[C@@H](O)[C@@H]2O[C@H]3[C@@]4([H])[C@@](CC[C@@]4(O)C)([H])C(C(O)=O)=CO3	C[C@](CC[C@@]12[H])([C@]1([C@@H](OC=C2C(O)=O)O)[H])O	C[C@]([C@@]1([H])[C@H](O[C@H]2[C@H](O)[C@@H](O)[C@H](O)[C@@H](CO)O2)OC=C3C(O)=O)(O)CC[C@@]13[H]	0+1i*(1/4)	0+1i*(1/4)	0	0	0	1	0	2	FALSE
Scutellarioideae	Scutellaria baicalensis	SCBA	scutellaroside II	SCBA_G_8	Genus	.	S. albida subsp. colchina	.	Ersöz, T. and Sticher, O., 1993. Scalbidoside and albidoside, two iridoid glycosides from Scutellaria albida subsp. colchica. Phytochemistry, 32(5), pp.1213-1217.	[H][C@@]12C([C@H](O)[C@]([H])(O3)[C@@]23COC(/C=C/C4=CC=C(O)C=C4)=O)C=CO[C@H]1O[C@H]5[C@H](O)[C@@H](O)[C@H](O)[C@@H](CO)O5	O[C@@H]1OC=C[C@]2([H])[C@]1([C@]3(O[C@]3([C@H]2O)[H])CO)[H]	[H][C@]1([C@@]2([H])[C@@]3(CO)O[C@@]3([H])[C@H]1O)C=CO[C@H]2O[C@H]4[C@H](O)[C@@H](O)[C@H](O)[C@@H](CO)O4	0+1i*(1/4)	0+1i*(1/4)	0	1	0+1i*(3/4)	0+1i*(3/4)	1	3	FALSE
Scutellarioideae	Scutellaria baicalensis	SCBA	scalbidoside	SCBA_G_9	Genus	.	S. albida subsp. colchina	.	Ersöz, T. and Sticher, O., 1993. Scalbidoside and albidoside, two iridoid glycosides from Scutellaria albida subsp. colchica. Phytochemistry, 32(5), pp.1213-1217.	[H][C@@]12C([C@H](O)[C@]([H])(O3)[C@@]23COC(/C=C/C4=CC=CC=C4)=O)C=CO[C@H]1O[C@H]5[C@H](O)[C@@H](O)[C@H](O)[C@@H](CO[C@@H]6[C@H](O)[C@@H](O)[C@H](O)[C@@H](CO)O6)O5	O[C@@H]1OC=C[C@]2([H])[C@]1([C@]3(O[C@]3([C@H]2O)[H])CO)[H]	[H][C@]1([C@@]2([H])[C@@]3(CO)O[C@@]3([H])[C@H]1O)C=CO[C@H]2O[C@H]4[C@H](O)[C@@H](O)[C@H](O)[C@@H](CO)O4	0+1i*(1/4)	0+1i*(1/4)	0	1	0+1i*(3/4)	0+1i*(3/4)	1	3	FALSE
Scutellarioideae	Scutellaria baicalensis	SCBA	6'-O-E-caffeoylgeniposidic acid	SCBA_G_22	Genus	.	S. glaphyrostachys	.	Dogan, Z., Ishiuchi, K., Makino, T., Saracoglu, I. 2019. New acylated iridoid glucosides from Scutellaria glaphyrostachys Rech.f. and chemotaxonomic importance for the genus Scutellaria. Phytochemistry Letters 32:157-61.	O[C@@H]1[C@@H](COC(/C=C/C2=CC=CC=C2)=O)O[C@@H](O[C@H](OC=C3C(O)=O)[C@]4([C@@]3(CC=C4CO)[H])[H])[C@H](O)[C@H]1O	O[C@H](OC=C1C(O)=O)[C@]2([C@@]1(CC=C2CO)[H])[H]	OC[C@H]1O[C@@H](O[C@H](OC=C2C(O)=O)[C@]3([C@@]2(CC=C3CO)[H])[H])[C@H](O)[C@@H](O)[C@@H]1O	0+1i*(1/4)	0+1i*(1/4)	0	0	0+1i*(1/4)	0+1i*(1/4)	1	2	FALSE
Ajugoideae	Teucrium canadense	TECA	teuhircoside	TECA_G_1	Genus	.	T. polium	.	Elmasri, W.A., Yang, T., Tran, P., Hegazy, M.E.F., Hamood, A.N., Mechref, Y. and Paré, P.W., 2014. Teucrium polium Phenylethanol and Iridoid Glycoside Characterization and Flavonoid Inhibition of Biofilm-Forming Staphylococcus aureus. Journal of natural products, 78(1), pp.2-9.	CC1=CC([C@@]2(O)[C@]1([H])[C@H](O[C@H]3[C@H](O)[C@@H](O)[C@H](O)[C@@H](CO)O3)OC=C2)=O	O=C(C=C1C)[C@]2(O)C=CO[C@H]([C@]12[H])O	O=C([C@@]1(C=CO[C@@H](O[C@H]2[C@H](O)[C@@H](O)[C@H](O)[C@@H](CO)O2)[C@]31[H])O)C=C3C	0+1i*(1/4)	0+1i*(1/4)	1	2	0+1i*(1/4)	0+1i*(1/4)	0	3	FALSE
Ajugoideae	Teucrium canadense	TECA		TECA_G_10	Genus	Strange stereochemistry in 6OH	T. polium	.	Elmasri, W.A., Yang, T., Tran, P., Hegazy, M.E.F., Hamood, A.N., Mechref, Y. and Paré, P.W., 2014. Teucrium polium Phenylethanol and Iridoid Glycoside Characterization and Flavonoid Inhibition of Biofilm-Forming Staphylococcus aureus. Journal of natural products, 78(1), pp.2-9.	C[C@]12[C@](O2)([H])[C@H](O)[C@@]3(O)C1[C@@H](O[C@H]4[C@H](O)[C@@H](O)[C@H](O)[C@@H](CO)O4)OC=C3	O[C@H]1OC=C[C@]2(O)C1[C@@]3(C)O[C@]([H])3[C@@H]2O	C[C@@]12[C@]([H])([C@@H]([C@]3(C2[C@H](OC=C3)O[C@H]4[C@@H]([C@H]([C@@H]([C@H](O4)CO)O)O)O)O)O)O1	0+1i*(1/4)	0+1i*(1/4)	1	1	0+1i*(3/4)	0+1i*(3/4)	0	3	TRUE
Ajugoideae	Teucrium canadense	TECA	8-methylharpagide	TECA_G_11	Genus	.	T. orientale	.	Akir, A. Ç., Mav ˙ I, A., Kazaz, C., Yildirim, A., Irfan, O. ˙, Io, U. ˙ & Glu, ˘. Antioxidant Activities of the Extracts and Components of Teucrium orientale L. var. orientale. Turk J Chem 30, 483–494 (2006).	NA	O[C@@H]1OC=C[C@]2(O)[C@]1([C@@](O)(C[C@H]2O)C)[H]	O[C@]1([C@@]2([H])[C@@](C[C@H]1O)(C)O)C=CO[C@H]2O[C@H]3[C@H](O)[C@@H](O)[C@H](O)[C@@H](CO)O3	0+1i*(1/4)	0+1i*(1/4)	1	1	0	1	0	3	FALSE
Ajugoideae	Teucrium canadense	TECA	8-acetylharpagide	TECA_G_2	Genus	.	T. polium	.	De Marino, S., Festa, C., Zollo, F., Incollingo, F., Raimo, G., Evangelista, G. and Iorizzi, M., 2012. Antioxidant activity of phenolic and phenylethanoid glycosides from Teucrium polium L. Food chemistry, 133(1), pp.21-28.	C[C@]1(OC(C)=O)C[C@@H](O)[C@@]2(O)[C@]1([H])[C@H](O[C@H]3[C@H](O)[C@@H](O)[C@H](O)[C@@H](CO)O3)OC=C2	O[C@@H]1OC=C[C@]2(O)[C@]1([C@@](O)(C[C@H]2O)C)[H]	O[C@]1([C@@]2([H])[C@@](C[C@H]1O)(C)O)C=CO[C@H]2O[C@H]3[C@H](O)[C@@H](O)[C@H](O)[C@@H](CO)O3	0+1i*(1/4)	0+1i*(1/4)	1	1	0	1	0	3	FALSE
Ajugoideae	Teucrium canadense	TECA	harpagide	TECA_G_3	Genus	.	T. chamaedrys	.	Pacifico, S., D’Abrosca, B., Pascarella, M.T., Letizia, M., Uzzo, P., Piscopo, V. and Fiorentino, A., 2009. Antioxidant efficacy of iridoid and phenylethanoid glycosides from the medicinal plant Teucrium chamaedris in cell-free systems. Bioorganic & medicinal chemistry, 17(17), pp.6173-6179	C[C@@]1(C[C@H]([C@]2([C@@]1([C@@H](OC=C2)O[C@H]3[C@@H]([C@H]([C@@H]([C@H](O3)CO)O)O)O)[H])O)O)O	C[C@@]1(C[C@H]([C@]2([C@@]1([C@@H](OC=C2)O)[H])O)O)O	O[C@]1([C@@]2([H])[C@@](C[C@H]1O)(C)O)C=CO[C@H]2O[C@H]3[C@H](O)[C@@H](O)[C@H](O)[C@@H](CO)O3	0+1i*(1/4)	0+1i*(1/4)	1	1	0	1	0	3	FALSE
Ajugoideae	Teucrium canadense	TECA		TECA_G_4	Genus	.	T. chamaedrys	.	Pacifico, S., D’Abrosca, B., Pascarella, M.T., Letizia, M., Uzzo, P., Piscopo, V. and Fiorentino, A., 2009. Antioxidant efficacy of iridoid and phenylethanoid glycosides from the medicinal plant Teucrium chamaedris in cell-free systems. Bioorganic & medicinal chemistry, 17(17), pp.6173-6179.	C[C@]1(OC(C)=O)C[C@@H](O)[C@@]2([H])[C@]1([H])[C@H](O[C@H]3[C@H](O)[C@@H](O)[C@H](O)[C@@H](CO)O3)OC=C2	[H][C@@]12C=CO[C@@H](O)[C@]1([H])[C@@](O)(C[C@H]2O)C	[H][C@@]12C=CO[C@H]([C@@]1([C@@](C[C@H]2O)(C)O)[H])O[C@H]3[C@H](O)[C@@H](O)[C@H](O)[C@@H](CO)O3	0+1i*(1/4)	0+1i*(1/4)	0	1	0	1	0	3	FALSE
Ajugoideae	Teucrium canadense	TECA	6'-(3,4-dimethoxycinnamoyl)ayugol	TECA_G_5	Genus	.	T. chamaedrys	.	Pacifico, S., D’Abrosca, B., Pascarella, M.T., Letizia, M., Uzzo, P., Piscopo, V. and Fiorentino, A., 2009. Antioxidant efficacy of iridoid and phenylethanoid glycosides from the medicinal plant Teucrium chamaedris in cell-free systems. Bioorganic & medicinal chemistry, 17(17), pp.6173-6179.	C[C@]1(O)C[C@@H](O)[C@@]2([H])[C@]1([H])[C@H](O[C@H]3[C@H](O)[C@@H](O)[C@H](O)[C@@H](COC(/C=C/C4=CC=C(OC)C(OC)=C4)=O)O3)OC=C2	[H][C@@]12C=CO[C@@H](O)[C@]1([H])[C@@](O)(C[C@H]2O)C	[H][C@@]12C=CO[C@H]([C@@]1([C@@](C[C@H]2O)(C)O)[H])O[C@H]3[C@H](O)[C@@H](O)[C@H](O)[C@@H](CO)O3	0+1i*(1/4)	0+1i*(1/4)	0	1	0	1	0	3	FALSE
Ajugoideae	Teucrium canadense	TECA		TECA_G_6	Genus	.	T. chamaedrys	.	Pacifico, S., D’Abrosca, B., Pascarella, M.T., Letizia, M., Uzzo, P., Piscopo, V. and Fiorentino, A., 2009. Antioxidant efficacy of iridoid and phenylethanoid glycosides from the medicinal plant Teucrium chamaedris in cell-free systems. Bioorganic & medicinal chemistry, 17(17), pp.6173-6179.	C[C@]1(O)C[C@@H](O)[C@@]2(O)[C@]1([H])[C@H](O[C@H]3[C@H](O)[C@@H](O)[C@H](O)[C@@H](COC(/C=C/C4=CC=C(OC)C=C4)=O)O3)OC=C2	O[C@@H]1OC=C[C@]2(O)[C@]1([C@@](O)(C[C@H]2O)C)[H]	O[C@]1([C@@]2([H])[C@@](C[C@H]1O)(C)O)C=CO[C@H]2O[C@H]3[C@H](O)[C@@H](O)[C@H](O)[C@@H](CO)O3	0+1i*(1/4)	0+1i*(1/4)	1	1	0	1	0	3	FALSE
Ajugoideae	Teucrium canadense	TECA	6'(3,4-dimethoxycinnamoyl)harpagide	TECA_G_7	Genus	.	T. chamaedrys	.	Pacifico, S., D’Abrosca, B., Pascarella, M.T., Letizia, M., Uzzo, P., Piscopo, V. and Fiorentino, A., 2009. Antioxidant efficacy of iridoid and phenylethanoid glycosides from the medicinal plant Teucrium chamaedris in cell-free systems. Bioorganic & medicinal chemistry, 17(17), pp.6173-6179.	C[C@]1(O)C[C@@H](O)[C@@]2(O)[C@]1([H])[C@H](O[C@H]3[C@H](O)[C@@H](O)[C@H](O)[C@@H](COC(/C=C/C4=CC=C(OC)C(OC)=C4)=O)O3)OC=C2	O[C@@H]1OC=C[C@]2(O)[C@]1([C@@](O)(C[C@H]2O)C)[H]	O[C@]1([C@@]2([H])[C@@](C[C@H]1O)(C)O)C=CO[C@H]2O[C@H]3[C@H](O)[C@@H](O)[C@H](O)[C@@H](CO)O3	0+1i*(1/4)	0+1i*(1/4)	1	1	0	1	0	3	FALSE
Ajugoideae	Teucrium canadense	TECA	2'-O-ß-D-glucopyranosil-6'(p-methoxycinnamoyl)harpagide	TECA_G_8	Genus	.	T. chamaedrys	.	Pacifico, S., D’Abrosca, B., Pascarella, M.T., Letizia, M., Uzzo, P., Piscopo, V. and Fiorentino, A., 2009. Antioxidant efficacy of iridoid and phenylethanoid glycosides from the medicinal plant Teucrium chamaedris in cell-free systems. Bioorganic & medicinal chemistry, 17(17), pp.6173-6179.	C[C@]1(O)C[C@@H](O)[C@@]2(O)[C@]1([H])[C@H](O[C@H]3[C@H](O[C@@H]4O[C@H](CO)[C@@H](O)[C@H](O)[C@H]4O)[C@@H](O)[C@H](O)[C@@H](COC(/C=C/C5=CC=C(OC)C=C5)=O)O3)OC=C2	O[C@@H]1OC=C[C@]2(O)[C@]1([C@@](O)(C[C@H]2O)C)[H]	O[C@]1([C@@]2([H])[C@@](C[C@H]1O)(C)O)C=CO[C@H]2O[C@H]3[C@H](O)[C@@H](O)[C@H](O)[C@@H](CO)O3	0+1i*(1/4)	0+1i*(1/4)	1	1	0	1	0	3	FALSE
Ajugoideae	Teucrium canadense	TECA	teucardoside	TECA_G_9	Genus	.	T. polium	.	De Marino, S., Festa, C., Zollo, F., Incollingo, F., Raimo, G., Evangelista, G. and Iorizzi, M., 2012. Antioxidant activity of phenolic and phenylethanoid glycosides from Teucrium polium L. Food chemistry, 133(1), pp.21-28.	CC1=CC([C@@]2(OC3O[C@H](C)[C@@H](O)[C@H](O)[C@@H]3O)[C@]1([H])[C@H](O[C@H]4[C@H](O)[C@@H](O)[C@H](O)[C@@H](CO)O4)OC=C2)=O	O[C@H](OC=C[C@@]12O)[C@]2([H])C(C)=CC1=O	O[C@@]12C=CO[C@H]([C@@]1(C(C)=CC2=O)[H])O[C@H]3[C@H](O)[C@@H](O)[C@H](O)[C@@H](CO)O3	0+1i*(1/4)	0+1i*(1/4)	1	2	0+1i*(1/4)	0+1i*(1/4)	0	3	FALSE
Viticoideae	Vitex agnus-castus	VIAG	agnuside 4''-O-methyl ether	VIAG_G_10	Genus	.	V. limonifolia	.	Suksamrarn, S., Kumcharoen, S. and Suksamrarn, A., 1999. Iridoids of Vitex limonifolia. Planta medica, 65(4), p.392.	O[C@H]1[C@H](O)[C@@H](CO)O[C@@H](O[C@H]2[C@@]3([H])[C@@]([C@H](O)C=C3COC(C4=CC=C(OC)C=C4)=O)([H])C=CO2)[C@@H]1O	O[C@@H]1OC=C[C@]2([H])[C@]1(C(CO)=C[C@H]2O)[H]	[H][C@]1([C@@]2([H])C(CO)=C[C@H]1O)C=CO[C@H]2O[C@H]3[C@H](O)[C@@H](O)[C@H](O)[C@@H](CO)O3	0+1i*(1/4)	0+1i*(1/4)	0	1	0+1i*(1/4)	0+1i*(1/4)	1	3	FALSE
Viticoideae	Vitex agnus-castus	VIAG	6'-O-trans-feruloylnegundoside	VIAG_G_11	Genus	.	V. altissima	.	Sridhar, C., Subbaraju, G.V., Venkateswarlu, Y. and Venugopal, R.T., 2004. New Acylated Iridoid Glucosides from Vitex altissima. Journal of natural products, 67(12), pp.2012-2016.	O[C@H]1[C@H](O)[C@@H](COC(/C=C/C2=CC(OC)=C(O)C=C2)=O)O[C@@H](O[C@H]3[C@@]4([H])[C@@](CC[C@@]4(O)C)([H])C(C(O)=O)=CO3)[C@@H]1OC(C5=CC=C(O)C=C5)=O	C[C@](CC[C@@]12[H])([C@]1([C@@H](OC=C2C(O)=O)O)[H])O	C[C@]([C@@]1([H])[C@H](O[C@H]2[C@H](O)[C@@H](O)[C@H](O)[C@@H](CO)O2)OC=C3C(O)=O)(O)CC[C@@]13[H]	0+1i*(1/4)	0+1i*(1/4)	0	0	0	1	0	2	FALSE
Viticoideae	Vitex agnus-castus	VIAG	2'-O-p-hydroxybenzoylgardoside	VIAG_G_12	Genus	.	V. altissima	.	Sridhar, C., Subbaraju, G.V., Venkateswarlu, Y. and Venugopal, R.T., 2004. New Acylated Iridoid Glucosides from Vitex altissima. Journal of natural products, 67(12), pp.2012-2016.	O[C@H]1[C@H](O)[C@@H](CO)O[C@@H](O[C@H]2[C@@]3([H])[C@@](C[C@H](O)C3=C)([H])C(C(O)=O)=CO2)[C@@H]1OC(C4=CC=C(O)C=C4)=O	O=C(C1=CO[C@H]([C@@]2(C([C@H](C[C@]12[H])O)=C)[H])O)O	O=C(O)C1=CO[C@@H](O[C@H]2[C@H](O)[C@@H](O)[C@H](O)[C@@H](CO)O2)[C@]3([H])C([C@@H](O)C[C@]13[H])=C	0+1i*(1/4)	0+1i*(1/4)	0	0	1	0+1i*(1/4)	0+1i*(1/4)	2	FALSE
Viticoideae	Vitex agnus-castus	VIAG		VIAG_G_13	Genus	.	V. negundo	.	Sharma, R.L., Prabhakar, A., Dhar, K.L. and Sachar, A., 2009. A new iridoid glycoside from Vitex negundo Linn (Verbenacea). Natural product research, 23(13), pp.1201-1209.	O[C@H]1[C@H](O)[C@@H](CO)O[C@@H](O[C@H]2[C@@]3([H])[C@@](C(C=C3COC(C4=CC=C(O)C(O)=C4)=O)=O)([H])C(C(O)=O)=CO2)[C@@H]1O	O=C(C([C@@]12[H])=CO[C@@H](O)[C@]2([H])C(CO)=CC1=O)O	O=C(O)C([C@]12[H])=CO[C@H]([C@@]1(C(CO)=CC2=O)[H])O[C@H]3[C@H](O)[C@@H](O)[C@H](O)[C@@H](CO)O3	0+1i*(1/4)	0+1i*(1/4)	0	2	0+1i*(1/4)	0+1i*(1/4)	1	2	FALSE
Viticoideae	Vitex agnus-castus	VIAG	khainaoside B	VIAG_G_14	Genus	.	V. glabrata	.	Luecha, P., Umehara, K., Miyase, T. and Noguchi, H., 2009. Antiestrogenic constituents of the Thai medicinal plants Capparis flavicans and Vitex glabrata. Journal of natural products, 72(11), pp.1954-1959.	O[C@H]1[C@H](O)[C@@H](CO)O[C@@H](O[C@H]2[C@@]3([H])[C@@](C[C@H](OC(/C=C/C4=CC(OC)=C(O)C=C4)=O)[C@H]3C)([H])C(C(O)=O)=CO2)[C@@H]1O	O=C(C1=CO[C@H]([C@@]2([C@@H]([C@H](C[C@]12[H])O)C)[H])O)O	O=C(O)C1=CO[C@@H](O[C@H]2[C@H](O)[C@@H](O)[C@H](O)[C@@H](CO)O2)[C@]3([H])[C@H](C)[C@@H](O)C[C@]13[H]	0+1i*(1/4)	0+1i*(1/4)	0	0	1	0	0	2	FALSE
Viticoideae	Vitex agnus-castus	VIAG	6'-O-p-hydroxybenzoyl-gardoside	VIAG_G_15	Genus	.	V. negundo	.	Huang, J., Wang, G.C., Wang, C.H., Huang, X.J. and Ye, W.C., 2013. Two new glycosides from Vitex negundo. Natural product research, 27(20), pp.1837-1841.	O[C@H]1[C@H](O)[C@@H](COC(C2=CC=C(O)C=C2)=O)O[C@@H](O[C@H]3[C@@]4([H])[C@@](C[C@H](O)C4=C)([H])C(C(O)=O)=CO3)[C@@H]1O	O=C(C1=CO[C@H]([C@@]2(C([C@H](C[C@]12[H])O)=C)[H])O)O	O=C(O)C1=CO[C@@H](O[C@H]2[C@H](O)[C@@H](O)[C@H](O)[C@@H](CO)O2)[C@]3([H])C([C@@H](O)C[C@]13[H])=C	0+1i*(1/4)	0+1i*(1/4)	0	0	1	0+1i*(1/4)	0+1i*(1/4)	2	FALSE
Viticoideae	Vitex agnus-castus	VIAG	Isonishindaside	VIAG_G_2	Genus	3-OMe bottom face	V. negundo	.	Sharma, R.L., Prabhakar, A., Dhar, K.L. and Sachar, A., 2009. A new iridoid glycoside from Vitex negundo Linn (Verbenacea). Natural product research, 23(13), pp.1201-1209.	[H][C@]1([C@H](O)C=C2COC(C3=CC=C(O)C=C3)=O)[C@]2([H])[C@H](O[C@@H]4O[C@H](CO)[C@@H](O)[C@H](O)[C@H]4O)O[C@@H](OC)C1	O[C@@H]1C[C@]2([H])[C@@]([H])(C(CO)=C[C@H]2O)[C@H](O)O1	O[C@@H]1C[C@@]2([C@@](C(CO)=C[C@H]2O)([C@@H](O1)O[C@H]3[C@H](O)[C@@H](O)[C@H](O)[C@@H](CO)O3)[H])[H]	1	0	0	1	0+1i*(1/4)	0+1i*(1/4)	1	3	FALSE
Viticoideae	Vitex agnus-castus	VIAG	aucubin 10-O-vanillate	VIAG_G_3	Genus	.	V. peduncularis	.	Suksamrarn, A., Kumpun, S., Kirtikara, K., Yingyongnarongkul, B. and Suksamrarn, S., 2002. Iridoids with anti-inflammatory activity from Vitex peduncularis. Planta medica, 68(1), pp.72-73.	[H][C@]1([C@H](O)C=C2COC(C3=CC=C(O)C(OC)=C3)=O)[C@]2([H])[C@H](O[C@@H]4O[C@H](CO)[C@@H](O)[C@H](O)[C@H]4O)OC=C1	O[C@@H]1OC=C[C@]2([H])[C@]1(C(CO)=C[C@H]2O)[H]	[H][C@]1([C@@]2([H])C(CO)=C[C@H]1O)C=CO[C@H]2O[C@H]3[C@H](O)[C@@H](O)[C@H](O)[C@@H](CO)O3	0+1i*(1/4)	0+1i*(1/4)	0	1	0+1i*(1/4)	0+1i*(1/4)	1	3	FALSE
Viticoideae	Vitex agnus-castus	VIAG	2'-O-trans-p-hydroxybenzoyl-8-epiloganic acid	VIAG_G_5	Genus	.	V. negundo	.	Huang, J., Wang, G.C., Wang, C.H., Huang, X.J. and Ye, W.C., 2013. Two new glycosides from Vitex negundo. Natural product research, 27(20), pp.1837-1841.	[H][C@]1(C[C@H](O)[C@H]2C)[C@]2([H])[C@H](O[C@@H]3O[C@H](CO)[C@@H](O)[C@H](O)[C@H]3OC(C4=CC=C(O)C=C4)=O)OC=C1C(O)=O	O=C(C1=CO[C@H]([C@@]2([C@@H]([C@H](C[C@]12[H])O)C)[H])O)O	O=C(O)C1=CO[C@@H](O[C@H]2[C@H](O)[C@@H](O)[C@H](O)[C@@H](CO)O2)[C@]3([H])[C@H](C)[C@@H](O)C[C@]13[H]	0+1i*(1/4)	0+1i*(1/4)	0	0	1	0	0	2	FALSE
Viticoideae	Vitex agnus-castus	VIAG	Nishindaside	VIAG_G_7	Genus	3-OMe top face	V. negundo var. cannabifolia	V. cannabifolia	Iwagawa, T., Nakahara, A. and Nakatani, M., 1993. Iridoids from Vitex cannabifolia. Phytochemistry, 32(2), pp.453-454.	[H][C@]1([C@H](O)C=C2COC(C3=CC=C(O)C=C3)=O)[C@]2([H])[C@H](O[C@@H]4O[C@H](CO)[C@@H](O)[C@H](O)[C@H]4O)O[C@H](OC)C1	O[C@@H]1C[C@]2([H])[C@@]([H])(C(CO)=C[C@H]2O)[C@H](O)O1	O[C@@H]1C[C@@]2([C@@](C(CO)=C[C@H]2O)([C@@H](O1)O[C@H]3[C@H](O)[C@@H](O)[C@H](O)[C@@H](CO)O3)[H])[H]	1	0	0	1	0+1i*(1/4)	0+1i*(1/4)	1	3	FALSE
Viticoideae	Vitex agnus-castus	VIAG	harpagide	VIAG_S_1	Species	.	V. agnus-castus	.	Ramazanov, N.S., 2004. Ecdysteroids and iridoidal glycosides from Vitex agnus-castus. Chemistry of natural compounds, 40(3), pp.299-300.	O[C@]1([C@H](O)C[C@@]2(O)C)[C@]2([H])[C@H](O[C@@H]3O[C@H](CO)[C@@H](O)[C@H](O)[C@H]3O)OC=C1	O[C@@H]1OC=C[C@]2(O)[C@]1([C@@](O)(C[C@H]2O)C)[H]	O[C@]1([C@@]2([H])[C@@](C[C@H]1O)(C)O)C=CO[C@H]2O[C@H]3[C@H](O)[C@@H](O)[C@H](O)[C@@H](CO)O3	0+1i*(1/4)	0+1i*(1/4)	1	1	0	1	0	3	FALSE
Viticoideae	Vitex agnus-castus	VIAG	2'-p-hydroxybenzoyl mussaenosidic acid	VIAG_S_10	Species	.	V. trifolia	.	Tiwari, N., Thakur, J., Saikia, D. and Gupta, M.M., 2013. Antitubercular diterpenoids from Vitex trifolia. Phytomedicine, 20(7), pp.605-610.	O[C@H]1[C@H](O)[C@@H](CO)O[C@@H](O[C@H]2[C@@]3([H])[C@@](CC[C@@]3(O)C)([H])C(C(O)=O)=CO2)[C@@H]1OC(C4=CC=C(O)C=C4)=O	C[C@](CC[C@@]12[H])([C@]1([C@@H](OC=C2C(O)=O)O)[H])O	C[C@]([C@@]1([H])[C@H](O[C@H]2[C@H](O)[C@@H](O)[C@H](O)[C@@H](CO)O2)OC=C3C(O)=O)(O)CC[C@@]13[H]	0+1i*(1/4)	0+1i*(1/4)	0	0	0	1	0	2	FALSE
Viticoideae	Vitex agnus-castus	VIAG	6'-O-p-hydroxybenzoylmussaenosidic acid	VIAG_S_12	Species	.	V. agnus-castus	.	Kuruüzüm-Uz, A., Ströch, K., Demirezer, L.Ö. and Zeeck, A., 2003. Glucosides from Vitex agnus-castus. Phytochemistry, 63(8), pp.959-964.	O=C(O)C1=CO[C@@H](O[C@H]2[C@H](O)[C@@H](O)[C@H](O)[C@@H](COC(C3=CC=C(O)C=C3)=O)O2)[C@@]4([H])[C@]1([H])CC[C@]4(C)O	C[C@](CC[C@@]12[H])([C@]1([C@@H](OC=C2C(O)=O)O)[H])O	C[C@]([C@@]1([H])[C@H](O[C@H]2[C@H](O)[C@@H](O)[C@H](O)[C@@H](CO)O2)OC=C3C(O)=O)(O)CC[C@@]13[H]	0+1i*(1/4)	0+1i*(1/4)	0	0	0	1	0	2	FALSE
Viticoideae	Vitex agnus-castus	VIAG	8-acetylharpagide	VIAG_S_2	Species	.	V. agnus-castus	.	Ramazanov, N.S., 2004. Ecdysteroids and iridoidal glycosides from Vitex agnus-castus. Chemistry of natural compounds, 40(3), pp.299-300.	O[C@]1([C@H](O)C[C@@]2(OC(C)=O)C)[C@]2([H])[C@H](O[C@@H]3O[C@H](CO)[C@@H](O)[C@H](O)[C@H]3O)OC=C1	O[C@@H]1OC=C[C@]2(O)[C@]1([C@@](O)(C[C@H]2O)C)[H]	O[C@]1([C@@]2([H])[C@@](C[C@H]1O)(C)O)C=CO[C@H]2O[C@H]3[C@H](O)[C@@H](O)[C@H](O)[C@@H](CO)O3	0+1i*(1/4)	0+1i*(1/4)	1	1	0	1	0	3	FALSE
Viticoideae	Vitex agnus-castus	VIAG	agnucastoside B	VIAG_S_4	Species	.	V. agnus-castus	.	Kuruüzüm-Uz, A., Ströch, K., Demirezer, L.Ö. and Zeeck, A., 2003. Glucosides from Vitex agnus-castus. Phytochemistry, 63(8), pp.959-964.	[H][C@]1(CC[C@]2(C)O)[C@]2([H])[C@H](O[C@@H]3O[C@H](COC(/C(C)=C/CCC(C)CCO)=O)[C@@H](O)[C@H](O)[C@H]3O)OC=C1C(O)=O	C[C@](CC[C@@]12[H])([C@]1([C@@H](OC=C2C(O)=O)O)[H])O	C[C@]([C@@]1([H])[C@H](O[C@H]2[C@H](O)[C@@H](O)[C@H](O)[C@@H](CO)O2)OC=C3C(O)=O)(O)CC[C@@]13[H]	0+1i*(1/4)	0+1i*(1/4)	0	0	0	1	0	2	FALSE
Viticoideae	Vitex agnus-castus	VIAG	agnucastoside A	VIAG_S_5	Species	.	V. agnus-castus	.	Kuruüzüm-Uz, A., Ströch, K., Demirezer, L.Ö. and Zeeck, A., 2003. Glucosides from Vitex agnus-castus. Phytochemistry, 63(8), pp.959-964.	[H][C@]1(CC[C@]2(C)O)[C@]2([H])[C@H](O[C@@H]3O[C@H](COC(/C(C)=C/CC/C(C)=C/CO)=O)[C@@H](O)[C@H](O)[C@H]3O)OC=C1C(O)=O	C[C@](CC[C@@]12[H])([C@]1([C@@H](OC=C2C(O)=O)O)[H])O	C[C@]([C@@]1([H])[C@H](O[C@H]2[C@H](O)[C@@H](O)[C@H](O)[C@@H](CO)O2)OC=C3C(O)=O)(O)CC[C@@]13[H]	0+1i*(1/4)	0+1i*(1/4)	0	0	0	1	0	2	FALSE
Viticoideae	Vitex agnus-castus	VIAG	agnucastoside C	VIAG_S_6	Species	.	V. agnus-castus	.	Kuruüzüm-Uz, A., Ströch, K., Demirezer, L.Ö. and Zeeck, A., 2003. Glucosides from Vitex agnus-castus. Phytochemistry, 63(8), pp.959-964.	[H][C@]1(C[C@H](OC(/C=C/C2=CC=C(O)C=C2)=O)[C@H]3C)[C@]3([H])[C@H](O[C@@H]4O[C@H](COC(/C=C/C5=CC=C(O)C(O)=C5)=O)[C@@H](O)[C@H](O)[C@H]4O)OC=C1C(O)=O	O=C(C1=CO[C@H]([C@@]2([C@@H]([C@H](C[C@]12[H])O)C)[H])O)O	O=C(O)C1=CO[C@@H](O[C@H]2[C@H](O)[C@@H](O)[C@H](O)[C@@H](CO)O2)[C@]3([H])[C@H](C)[C@@H](O)C[C@]13[H]	0+1i*(1/4)	0+1i*(1/4)	0	0	1	0	0	2	FALSE
Viticoideae	Vitex agnus-castus	VIAG	Aucubin	VIAG_S_7	Species	.	V. agnus-castus	.	Kuruüzüm-Uz, A., Ströch, K., Demirezer, L.Ö. and Zeeck, A., 2003. Glucosides from Vitex agnus-castus. Phytochemistry, 63(8), pp.959-964.	OCC1=C[C@H](O)[C@@]2([H])[C@]1([H])[C@H](O[C@@H]3O[C@H](CO)[C@@H](O)[C@H](O)[C@H]3O)OC=C2	O[C@@H]1OC=C[C@]2([H])[C@]1(C(CO)=C[C@H]2O)[H]	[H][C@]1([C@@]2([H])C(CO)=C[C@H]1O)C=CO[C@H]2O[C@H]3[C@H](O)[C@@H](O)[C@H](O)[C@@H](CO)O3	0+1i*(1/4)	0+1i*(1/4)	0	1	0+1i*(1/4)	0+1i*(1/4)	1	3	FALSE
Viticoideae	Vitex agnus-castus	VIAG	mussaenosidic acid	VIAG_S_8	Species	.	V. agnus-castus	.	Kuruüzüm-Uz, A., Ströch, K., Demirezer, L.Ö. and Zeeck, A., 2003. Glucosides from Vitex agnus-castus. Phytochemistry, 63(8), pp.959-964.	O[C@H]1[C@H](O)[C@@H](CO)O[C@@H](O[C@H]2C3C(CC[C@]3(C)O)C(C(O)=O)=CO2)[C@@H]1O	C[C@](CC[C@@]12[H])([C@]1([C@@H](OC=C2C(O)=O)O)[H])O	C[C@]([C@@]1([H])[C@H](O[C@H]2[C@H](O)[C@@H](O)[C@H](O)[C@@H](CO)O2)OC=C3C(O)=O)(O)CC[C@@]13[H]	0+1i*(1/4)	0+1i*(1/4)	0	0	0	1	0	2	FALSE
Viticoideae	Vitex agnus-castus	VIAG	Agnuside	VIAG_S_9	Species	.	V. agnus-castus	.	Kuruüzüm-Uz, A., Ströch, K., Demirezer, L.Ö. and Zeeck, A., 2003. Glucosides from Vitex agnus-castus. Phytochemistry, 63(8), pp.959-964.	O[C@H]1[C@H](O)[C@@H](CO)O[C@@H](O[C@H]2[C@]3([H])[C@]([C@@H](O)C=C3COC(C4=CC=C(O)C=C4)=O)([H])C=CO2)[C@@H]1O	O[C@@H]1OC=C[C@]2([H])[C@]1(C(CO)=C[C@H]2O)[H]	[H][C@]1([C@@]2([H])C(CO)=C[C@H]1O)C=CO[C@H]2O[C@H]3[C@H](O)[C@@H](O)[C@H](O)[C@@H](CO)O3	0+1i*(1/4)	0+1i*(1/4)	0	1	0+1i*(1/4)	0+1i*(1/4)	1	3	FALSE
Viticoideae	Vitex agnus-castus	VIAG	Bartsioside	VIAG_G_16	Genus	Also reported in Sideritis romana (Lamioideae) https://www.journalejmp.com/index.php/EJMP/article/view/15507/28700	V. grandifolia	.	Bello, M.O., Zaki, A.A., Aloko, S., Fasinu, P.S., Bello, E.O., Ajao, U.L., Oguntoye, O.S. 2018. The genus Vitex: An Overview of iridoids as chemotaxonomic marker. BJBAS 7(4) 414-9.	OC[C@H]1O[C@@H](O[C@H](OC=C2)[C@]3([C@@]2(CC=C3CO)[H])[H])[C@H](O)[C@@H](O)[C@@H]1O	O[C@H](OC=C1)[C@]2([C@@]1(CC=C2CO)[H])[H]	OC[C@H]1O[C@@H](O[C@H](OC=C2)[C@]3([C@@]2(CC=C3CO)[H])[H])[C@H](O)[C@@H](O)[C@@H]1O	0+1i*(1/4)	0+1i*(1/4)	0	0	0+1i*(1/4)	0+1i*(1/4)	1	3	FALSE
Prostantheroideae	Westringia fruticosa	WEFR	6-O-([Z]-4-methoxycinnamoyl) catalpol	WEFR_S_1	Species	.	W. fruticosa	.	Dellar, J. E., Conn, B. J., Cole, M. D. & Waterman, P. G. Cinnamate esters of catalpol from Westringia fruticosa and Westringia viminalis. Biochem. Syst. Ecol. 24, 65–69 (1996).	[H][C@]1([C@H](OC(/C=C\C2=CC=C(OC)C=C2)=O)[C@H](O3)[C@@]43CO)[C@]4([H])[C@H](O[C@@H]5[C@@H](O)[C@H](O)[C@@H](O)[C@H](CO)O5)OC=C1	O[C@@H]1OC=C[C@]2([H])[C@]1([C@]3(O[C@]3([C@H]2O)[H])CO)[H]	[H][C@]1([C@@]2([H])[C@@]3(CO)O[C@@]3([H])[C@H]1O)C=CO[C@H]2O[C@H]4[C@H](O)[C@@H](O)[C@H](O)[C@@H](CO)O4	0+1i*(1/4)	0+1i*(1/4)	0	1	0+1i*(3/4)	0+1i*(3/4)	1	3	FALSE
Prostantheroideae	Westringia fruticosa	WEFR	6-O-([E]-3,4-dimethoxycinnamoyl) catalpol	WEFR_S_2	Species	.	W. fruticosa	.	Dellar, J. E., Conn, B. J., Cole, M. D. & Waterman, P. G. Cinnamate esters of catalpol from Westringia fruticosa and Westringia viminalis. Biochem. Syst. Ecol. 24, 65–69 (1996).	[H][C@]1([C@H](OC(/C=C/C2=CC=C(OC)C=C2)=O)[C@H](O3)[C@@]43CO)[C@]4([H])[C@H](O[C@@H]5[C@@H](O)[C@H](O)[C@@H](O)[C@H](CO)O5)OC=C1	O[C@@H]1OC=C[C@]2([H])[C@]1([C@]3(O[C@]3([C@H]2O)[H])CO)[H]	[H][C@]1([C@@]2([H])[C@@]3(CO)O[C@@]3([H])[C@H]1O)C=CO[C@H]2O[C@H]4[C@H](O)[C@@H](O)[C@H](O)[C@@H](CO)O4	0+1i*(1/4)	0+1i*(1/4)	0	1	0+1i*(3/4)	0+1i*(3/4)	1	3	FALSE

## Sheet: ColorCode
Orden	Clade	Species	Abbreviation	Color	File	Tip.names
1	Nepetoideae	Monarda didyma	MODI	#333399	Monarda_didyma	Monarda_didyma
2	Nepetoideae	Mentha x piperita	MEPI	#333399	Mentha_piperita	Mentha_piperita
3	Nepetoideae	Mentha spicata	MESP	#333399	Mentha_spicata	Mentha_spicata
4	Nepetoideae	Origanum majorana	ORMA	#333399	Origanum_majorana	Origanum_majorana
5	Nepetoideae	Origanum vulgare	ORVU	#333399	Origanum_vulgare	Origanum_vulgare
6	Nepetoideae	Thymus vulgaris	THVU	#333399	Thymus_vulgaris	Thymus_vulgaris
7	Nepetoideae	Nepeta cataria	NECA	#333399	Nepeta_cataria	Nepeta_cataria
8	Nepetoideae	Nepeta mussinii	NEMU	#333399	Nepeta_mussinii	Nepeta_mussinii
9	Nepetoideae	Agastache foeniculum	AGFO	#333399	Agastache_foeniculum	Agastache_foeniculum
10	Nepetoideae	Glechoma hederacea	GLHE	#333399	Glechoma_hederacea	Glechoma_hederacea
11	Nepetoideae	Hyssopus officinalis	HYOF	#333399	Hyssopus_officinalis	Hyssopus_officinalis
12	Nepetoideae	Lycopus americanus	LYAM	#333399	Lycopus_americanus	Lycopus_americanus
13	Nepetoideae	Prunella vulgaris	PRVU	#333399	Prunella_vulgaris	Prunella_vulgaris
14	Nepetoideae	Salvia officinalis	SAOF	#333399	Salvia_officinalis	Salvia_officinalis
15	Nepetoideae	Rosmarinus officinalis	ROOF	#333399	Rosmarinus_officinalis	Rosmarinus_officinalis
16	Nepetoideae	Perovskia atriplicifolia	PEAT	#333399	Perovskia_atriplicifolia	Perovskia_atriplicifolia
17	Nepetoideae	Salvia hispanica	SAHI	#333399	Salvia_hispanica	Salvia_hispanica
18	Nepetoideae	Melissa officinalis	MEOF	#333399	Melissa_officinalis	Melissa_officinalis
19	Nepetoideae	Plectranthus barbatus	PLBA	#333399	Plectranthus_barbatus	Plectranthus_barbatus
20	Nepetoideae	Hyptis suaveolens	HYSU	#333399	Hyptis_suaveolens	Hyptis_suaveolens
21	Nepetoideae	Ocimum basilicum var. minimum	OCBA	#333399	Ocimum_basilicum	Ocimum_basilicum
22	Nepetoideae	Lavandula angustifolia	LAAN	#333399	Lavandula_angustifolia	Lavandula_angustifolia
23	Nepetoideae	Collinsonia canadensis	COCA	#333399	Collinsonia_canadensis	Collinsonia_canadensis
24	Nepetoideae	Perilla frutescens	PEFR	#333399	Perilla_frutescens	Perilla_frutescens
25	Lamioideae	Ballota pseudodictamnus	BAPS	#009999	Ballota_pseudodictamnus	Ballota_pseudodictamnus
26	Lamioideae	Marrubium vulgare	MAVU	#009999	Marrubium_vulgare	Marrubium_vulgare
27	Lamioideae	Lamium album	LAAL	#009999	Lamium_album	Lamium_album
28	Lamioideae	Leonotus leonurus	LELE	#009999	Leonotis_leonurus	Leonotis_leonurus
29	Lamioideae	Leonurus cardiaca	LECA	#009999	Leonurus_cardiaca	Leonurus_cardiaca
30	Lamioideae	Phlomis fruticosa	PHFR	#009999	Phlomis_fruticosa	Phlomis_fruticosa
31	Lamioideae	Stachys officinalis	BEOF	#009999	Stachys_officinalis	Betonica_officinalis
32	Lamioideae	Pogostemon cablin	POCA	#009999	Pogostemon_cablin	Pogostemon_cablin
33	Ajugoideae	Rotheca myricoides	ROMY	#CC9933	Rotheca_myricoides	Rotheca_myricoides
34	Ajugoideae	Clerodendrum bungei	CLBU	#CC9933	Clerodendrum_bungei	Clerodendrum_bungei
35	Ajugoideae	Teucrium canadense	TECA	#CC9933	Teucrium_canadense	Teucrium_canadense
36	Ajugoideae	Ajuga reptans	AJRE	#CC9933	Ajuga_reptans	Ajuga_reptans
37	Peronematoideae	Petraeovitex bambusetorium	PEBA	#663333	Petraeovitex_bambusetorum	Petraeovitex_bambusetorum
38	Scutellaroideae	Holmskioldia sanguinea	HOSA	#FF3333	Holmskioldia_sanguinea	Holmskioldia_sanguinea
39	Scutellaroideae	Scutellaria baicalensis	SCBA	#FF3333	Scutellaria_baicalensis	Scutellaria_baicalensis
40	Cornutia	Cornutia pyramidata	COPY	#000000	Cornutia_pyramidata	Cornutia_pyramidata
41	Premnoideae	Gmelina philippensis	GMPH	#993399	Gmelina_philippensis	Gmelina_philippensis
42	Premnoideae	Premna microphylla	PRMI	#993399	Premna_microphylla	Premna_microphylla
43	Viticoideae	Vitex agnus-castus	VIAG	#996666	Vitex_agnus-castus	Vitex_agnus_castus
44	Symphorematoideae	Congea tomentosa	COTO	#669933	Congea_tomentosa	Congea_tomentosa
45	Tectonoideae	Tectona grandis	TEGR	#336633	Tectona_grandis	Tectona_grandis
46	Prostantheroideae	Prostanthera lasianthos	PRLA	#FF6633	Prostanthera_lasianthos	Prostanthera_lasianthos
47	Prostantheroideae	Westringia fruticosa	WEFR	#FF6633	Westringia_fruticosa	Westringia_fruticosa
48	Callicarpoideae	Callicarpa americana	CAAM	#993333	Callicarpa_americana	Callicarpa_americana
49	Orobanchaceae	Aureolaria pectinata	AUPE	#666666	Aureolaria_pectinata	Aureolaria_pectinata
50	Mazaceae	Lancea tibetica	LATI	#666666	Lancea_tibetica	Lancea_tibetica
51	Verbenaceae	Petrea volubilis	PEVO	#666666	Petrea_volubilis	Petrea_volubilis
52	Paulowniaceae	Paulownia tomentosa	PATO	#666666	Paulownia_tomentosa	Paulownia_tomentosa
