# Supplementary material for: Phylogeny-Aware Chemoinformatic Analysis of Chemical Diversity in Lamiaceae Enables Iridoid Pathway Assembly and Discovery of Aucubin Synthase
Source: Mol Biol Evol. 2022 Mar 17;39(4):msac057. doi: 10.1093/molbev/msac057 (PMC9048965; doi:10.1093/molbev/msac057)
Supplement: msac057_Supplementary_Data [file msac057_supplementary_data.zip › Supplementary_File_2_Iridoids-space.txt]

library(igraph);
library(Matrix);

Gen.Man<-function(mat) {		#get adjacency Matrix using generalized manhattan; works with no methyl; REALLY SLOW!! is using complex numbers really offering an advantage if you do the operations per cell?
	
	gen.man <- function(x, y) sum(abs(x-y))	#Generalized manhattan, in which the imaginary distance is still calculated as vectorial
	
	validate <- function(x, y) {		#This checks two things: No forbiden angle rxns (no jumps forward) and either none or 1 doublebond changes
		rxn.db<-sum((Im(x)>0)&!(Im(y)>0));
		((sum(round((Im(x-y))/Re(x-y),2)==0.25, na.rm=TRUE)<1)&((rxn.db==0)|(rxn.db==2)))&(sum(Im(x-y)!=0)<=2);	#(Im(x-y))/Re(x-y) is basically tan ( phi ) where phi is the angle of the vectorial sum of x - y with the Re axis; the round is addded because of things
	}
	
	adj.dist<- apply(mat, 1, function(x_i) 								#This weird contraption is the fastest way of calculating distances
            sapply(1:nrow(mat), function(j) gen.man(x_i, mat[j, ]))	);	#using a custom function for imaginary numbers
    rownames(adj.dist)<-colnames(adj.dist)
	
	adj.val<- apply(mat, 1, function(x_i) 								#is this needed?
            sapply(1:nrow(mat), function(j) validate(x_i, mat[j, ]))	);	
			
	all.adj<-(round(abs(adj.dist))==1)&((adj.val)&t(adj.val));
	
	return(all.adj);			#
}

setwd("/home/ICE/clopez/publication");

#Sys.time()
db<-1i*(1/4);
epoxy<-1i*(3/4);

###We will use negative double bonds to curate incoming and outgoing double bonds
##It makes things easier, believe it or not
##Positive doublebonds and epoxys are the "beginning" of the double bonds (from low Carbon number to high Carbon number); negative ones are the "end" of the double carbon
##It is more evident below; for example, C3 only has outgoing double-bonds and epoxy rings because it is the lowest numbered carbon

##So first, we list all possible states for each carbon

#C3	0, 1, 2, db, 1+db, epoxy, 1+epoxy
C3<-c(0, 1, 2, db, 1+db, epoxy, 1+epoxy)

#C4	0, 1, db, epoxy -- if C11 is gone (C11=3) 2, 1+db, 1+epoxy are also possible states; 
C4<-c(0, 1, db,-db, epoxy,-epoxy,2, 1+db, 1-db, 1+epoxy,1-epoxy);

#C5	0, 1, db, epoxy
C5<-c(0, 1, db, -db, epoxy, -epoxy)

#C6	0, 1, 2, db, 1+db, epoxy, 1+epoxy
C6<-c(0, 1, 2, db, -db, 1+db,1-db, epoxy, -epoxy, 1+epoxy,1-epoxy)

#C7	0, 1, 2, db, 1+db, epoxy, 1+epoxy
C7<-c(0, 1, 2, db, -db, 1+db,1-db, epoxy, -epoxy, 1+epoxy,1-epoxy)

#C8	0, 1, db, epoxy -- if C10 is gone (C10=4) 2, 1+db, 1+epoxy are also possible states; 
C8<-c(0, 1, db,-db, epoxy,-epoxy,2, 1+db, 1-db, 1+epoxy,1-epoxy);

#C10	0, 1, 2, 3, 4, db, epoxy, 1+db, 1+epoxy, 2+db
C10<-c(0, 1, 2, 3, 4, -db, -epoxy, 1-db, 1-epoxy, 2-db)

#C11	0,1,2,3 	#reminder: for C11 1 is C=O, 2 is COO, 3 is gone
C11<-c(0,1,2,3,-db, -epoxy, 1-db)

#Given the structure, there cannot be two adjacent double bonds, so we can do this:
compounds<-as.matrix(expand.grid(C3,C4,C5,C6,C7,C8,C10,C11));	#which is generating all possible combinations of all possible states for the carbons
colnames(compounds)<-c("C3","C4","C5","C6","C7","C8","C10","C11");
#dim(compounds)

#first, clean un-even number of double bonds/epoxys
keep<-rowSums(Im(compounds))==0;
compounds<-compounds[keep,];
#dim(compounds)

#then, clean double bonds/epoxys that are not possible		
throw<-(rowSums(Im(compounds[,c("C3","C4")]))!=0)&((Im(compounds[,"C3"])>0)|(Im(compounds[,"C4"])<0));		#C3 conected to C4
throw<-throw|((rowSums(Im(compounds[,c("C4","C5","C11")]))!=0)&(((Im(compounds[,"C4"])>0)|(Im(compounds[,"C5"])<0))|(Im(compounds[,"C11"])<0)));		#C4 connected to C5 or C11 but not both
throw<-throw|((rowSums(Im(compounds[,c("C5","C6")]))!=0)&((Im(compounds[,"C5"])>0)|(Im(compounds[,"C6"])<0)));		#C5 conected to C6
throw<-throw|((rowSums(Im(compounds[,c("C6","C7")]))!=0)&((Im(compounds[,"C6"])>0)|(Im(compounds[,"C7"])<0)));		#C6 conected to C7
throw<-throw|((rowSums(Im(compounds[,c("C7","C8")]))!=0)&((Im(compounds[,"C7"])>0)|(Im(compounds[,"C8"])<0)));		#C7 conected to C8
throw<-throw|((rowSums(Im(compounds[,c("C8","C10")]))!=0)&((Im(compounds[,"C8"])>0)|(Im(compounds[,"C10"])<0)));	#C8 conected to C10
compounds<-compounds[!throw,];
#dim(compounds)

#Remove combinations that violate Carbon valence 

#C8	0, 1, db, epoxy -- if C10 is gone (C10=4) 2, 1+db, 1+epoxy
throw<-(compounds[,"C10"]!=4)&((compounds[,"C8"]==2)|(compounds[,"C8"]==1+db)|(compounds[,"C8"]==1-db)|(compounds[,"C8"]==1+epoxy)|(compounds[,"C8"]==1-epoxy));
compounds<-compounds[!throw,];

#C4	0, 1, db, epoxy -- if C11 is gone (C11=3) 2, 1+db, 1+epoxy
throw<-(compounds[,"C11"]!=3)&((compounds[,"C4"]==2)|(compounds[,"C4"]==1+db)|(compounds[,"C4"]==1-db)|(compounds[,"C4"]==1+epoxy)|(compounds[,"C4"]==1-epoxy));
compounds<-compounds[!throw,];

#compounds[sample(1:nrow(compounds),10),]		#this is just random sampling to see if there is something that doesn't make sense; There is no easier way than to draw it
#compounds[which.max(rowSums(Re(compounds)*0.3+abs(Im(compounds)))),]
#dim(compounds)
#62384 

mat<-compounds;

mat[Im(mat)<0]<-Conj(mat[Im(mat)<0]);	#Turn everything positive again
rownames(mat)<-apply(mat,1,paste0,collapse="|");

root<-"0+0.25i|0+0.25i|0+0i|0+0i|0+0i|0+0i|0+0i|0+0i";		#nepetalactol

adj<-Gen.Man(mat);

saveRDS(adj, file = "adj.rds");
save.image(file = "Iridoids_space.RData");
sparse<-as(adj, "sparseMatrix");

space<-graph_from_adjacency_matrix(sparse);

saveRDS(space, file = "space.rds");

rm(list=setdiff(ls(), c("space", "tree", "root")))
save.image(file = "spaces.RData");
