# Supplementary material for: Phylogeny-Aware Chemoinformatic Analysis of Chemical Diversity in Lamiaceae Enables Iridoid Pathway Assembly and Discovery of Aucubin Synthase
Source: Mol Biol Evol. 2022 Mar 17;39(4):msac057. doi: 10.1093/molbev/msac057 (PMC9048965; doi:10.1093/molbev/msac057)
Supplement: msac057_Supplementary_Data [file msac057_supplementary_data.zip › Supplementary_File_3_Pathway_Predictions.txt]

library(igraph);	#graph operations
library(ape);		#basic phylo operations incl. reading trees
library(ggplot2);	#transparency
library(dendextend)

clean.memory<-function() { 	#this is a garbage cleaner, as R sometimes has problems with that. 
	for (i in 1:10) {		#It's always good to be sure
		gc();	
	}
}

Gen.Man<-function(mat) {		#get adjacency Matrix using generalized manhattan; works with no methyl; REALLY SLOW!! is using complex numbers really offering an advantage if you do the operations per cell?
	
	gen.man <- function(x, y) sum(abs(x-y))	#Generalized manhattan, in which the imaginary distance is still calculated as vectorial
	
	validate <- function(x, y) {		#This checks two things: No forbiden angle rxns (no jumps forward) and either none or 1 doublebond changes
		rxn.db<-sum((Im(x)>0)&!(Im(y)>0));
		((sum(round((Im(x-y))/Re(x-y),2)==0.25, na.rm=TRUE)<1)&((rxn.db==0)|(rxn.db==2)))&(sum(Im(x-y)!=0)<=2);	#(Im(x-y))/Re(x-y) is basically tan ( phi ) where phi is the angle of the vectorial sum of x - y with the Re axis; the round is addded because of things
	}
	
	#mat<-Ai;
	adj.dist<- apply(mat, 1, function(x_i) 								#This weird contraption is the fastest way of calculating distances
            sapply(1:nrow(mat), function(j) gen.man(x_i, mat[j, ]))	);	#using a custom function for imaginary numbers
    rownames(adj.dist)<-colnames(adj.dist)
	
	adj.val<- apply(mat, 1, function(x_i) 								#is this needed?
            sapply(1:nrow(mat), function(j) validate(x_i, mat[j, ]))	);	
			
	all.adj<-(round(abs(adj.dist))==1)&((adj.val)&t(adj.val));
	
	##fix a<->z
	##fix x<->v
	##fix b<->x2
	
	return(all.adj);			#
}

###Naive #########################################################################################################################################################################################################################
naive<-function(measured, sum.met, tree, root=NULL){	#Very naive prediction of the whole thing, no phylogeny taken into consideration
		chemomatrix<-unique(measured);
		chemomatrix<-chemomatrix[order(Re(rowSums(chemomatrix))+abs(Im(rowSums(chemomatrix)))),];	#Real part + absolute of imaginary part
		rownames(chemomatrix)<-apply(chemomatrix,1,paste0, collapse="|");
		
		if (is.null(root)){ root = rownames(chemomatrix)[1] }	#if no root specified, take the least modified report
		
		adjacency<-Gen.Man(chemomatrix);
		
		naive.graph<-graph_from_adjacency_matrix(adjacency);
			
		results<-vector("list",length(tree$tip));
		names(results)<-tree$tip;
			
		for (i in 1:length(results)){
				
			current.measured<-unique(sum.met[sum.met[,"species"]==names(results)[i],"metabolite"]);
				
			if (length(current.measured)>0){		#If there are any measured metabolites
				model<-all_shortest_paths(naive.graph, from =root, to = current.measured);	#give me all the shortest paths to the measured metabolite 
				edges<-c();
				if (length(model[[1]])>0) {
					if (sum(sapply(model[[1]],length))>1){	#if there is at least 1 shortest path (so, all cases except when the origin is only one measured metabolite; 
						for (j in 1:length(model[[1]])){
							if (length(model[[1]][[j]])>1) {	#if there is a shortest path
								edges<-c(edges,paste0(model[[1]][[j]]$name[1:(length(model[[1]][[j]])-1)],"->",model[[1]][[j]]$name[2:length(model[[1]][[j]])]));	#converts the pathways to a series of DIRECTED! reactions
							}
						}
						edges<-unique(edges);
						sp.graph<-graph_from_edgelist(t(sapply(strsplit(edges, split = "->"),cbind)));
						E(sp.graph)$name<-edges;
						results[[i]]<-sp.graph;
					}
				}
			}
			
		}
		
		return(results);
	}
#### end Naive ###################################################################################################################################################################################################################

###Naive Plus ####################################################################################################################################################################################################################
naive.plus<-function(measured, sum.met, tree, root=NULL, rounds=1){	#Basically just adding X rounds forward and reverse to the measured metabolites, and then sending it to the naive function
		chemomatrix<-unique(measured);
		chemomatrix<-chemomatrix[order(Re(rowSums(chemomatrix))+abs(Im(rowSums(chemomatrix)))),];	#Real part + absolute of imaginary part
		rownames(chemomatrix)<-apply(chemomatrix,1,paste0, collapse="|");
		
		if (is.null(root)){ root = rownames(chemomatrix)[1] }	#if no root specified, take the least modified report
		
		if (rounds>0){
			Re.step<-diag(ncol(chemomatrix));	#sequential oxidation
			db.step<-Re.step[1:(ncol(chemomatrix)-2),]+Re.step[2:(ncol(chemomatrix)-1),];	#Carbon 11 cannot have a double bond with carbon 4
			
			epoxy.step<-db.step*1i/2;
			
			db.step<-rbind(db.step*1i/4,db.step*1i/4);
			db.step<-db.step-rbind(Re.step[1:(ncol(chemomatrix)-2),],Re.step[2:(ncol(chemomatrix)-1),]);
			
			for (asdf in 1:rounds){					#this is not fast or effective, but it is easier to understand than the recursive function I had before. Still, above 2 rounds combinatorial explosion makes everything slow.
				xt.chemomatrix<-chemomatrix;
				for (i in 1:nrow(chemomatrix)){		#for each molecules
				
					aux.new<-sapply(chemomatrix[i,],rep,nrow(Re.step))+Re.step;	#one step forward
					aux.new<-rbind(aux.new,sapply(chemomatrix[i,],rep,nrow(Re.step))-Re.step);	#one step back
					
					aux.new<-aux.new[(rowSums(Re(aux.new)<0)==0),];			#remove the entries that have negative attributes
					
					aux.db<-sapply(chemomatrix[i,],rep,nrow(db.step))+db.step;	#one step forward
					aux.db<-rbind(aux.db,sapply(chemomatrix[i,],rep,nrow(db.step))-db.step);	#one step back
					
					invalid<-((apply(Re(aux.db)<0,1,any)|apply(Im(aux.db)<0,1,any))|(apply(Im(aux.db)==0.5,1,any)));	#remove negatives and the case of a 0.5i which is invalid
					invalid<-invalid|(apply((Re(aux.db[,1:6])>1)&(Im(aux.db[,1:6])>0),1,any));	#You cannot have, in the same carbon, a double bond AND an ketone; except carbon 10
					invalid<-invalid|((Re(aux.db[,7])>2)&(Im(aux.db[,7])>0));		#You cannot have a carboxylic acid and a double bond, that would be too much
					
					#Non adjacent doble bonds
					
					if (any(!invalid)) {
						aux.db<-aux.db[!invalid,,drop=FALSE];
						keep<-array(FALSE,nrow(aux.db));
						for (j in 1:nrow(aux.db)){
							aux.idx<-which(Im(aux.db[j,])>0);
							if (length(aux.idx)==0)	{	#if there are no double bonds
								keep[j]<-TRUE;
							} else if ((length(aux.idx)%%2)==0) {	#if there is an even number of carbons with a double bond
								keep[j]<-all((aux.idx[1:(length(aux.idx)/2)*2]-aux.idx[1:(length(aux.idx)/2)*2-1])==1);		#Only keep if all double bonds are adjacent
							}
						}
						if (sum(keep)>0){
							aux.new<-rbind(aux.new,aux.db[keep,]);
						}
					}
					
					aux.epoxy<-sapply(chemomatrix[i,],rep,nrow(epoxy.step))+epoxy.step;	#one step forward
					aux.epoxy<-rbind(aux.epoxy,sapply(chemomatrix[i,],rep,nrow(epoxy.step))-epoxy.step);	#one step back
					
					invalid<-((apply(Re(aux.epoxy)<0,1,any)|apply(Im(aux.epoxy)<0,1,any))|(apply(Im(aux.epoxy)==0.5,1,any)|apply(Im(aux.epoxy)>0.75,1,any)));	#remove negatives and the case of a 0.5i which is invalid
					invalid<-invalid|(apply((Re(aux.epoxy[,1:6])>1)&(Im(aux.epoxy[,1:6])>0),1,any));	#In theory, if you do not feed wrong doublebonds, this is not necessary
					invalid<-invalid|((Re(aux.epoxy[,7])>2)&(Im(aux.epoxy[,7])>0));				#I just keep these because I am paranoid
					
					if (any(!invalid)) {
						aux.epoxy<-aux.epoxy[!invalid,,drop=FALSE];
						keep<-array(FALSE,nrow(aux.epoxy));
						for (j in 1:nrow(aux.epoxy)){
							aux.idx<-which(Im(aux.epoxy[j,])>0);
							if (length(aux.idx)==0)	{	#if there are no double bonds
								keep[j]<-TRUE;
							} else if ((length(aux.idx)%%2)==0) {	#if there is an even number of carbons with a double bond
								keep[j]<-all((aux.idx[1:(length(aux.idx)/2)*2]-aux.idx[1:(length(aux.idx)/2)*2-1])==1);		#Only keep if all double bonds are adjacent
							}
						}
						if (sum(keep)>0){
							aux.new<-rbind(aux.new,aux.epoxy[keep,]);
						}
					}
					
					rownames(aux.new)<-apply(aux.new,1,paste0,collapse="|");
					
					xt.chemomatrix<-rbind(xt.chemomatrix,aux.new[setdiff(rownames(aux.new),rownames(xt.chemomatrix)),,drop=FALSE]);
				}
				chemomatrix<-unique(xt.chemomatrix);
			}
		}
		
		return(naive(measured=chemomatrix,sum.met=sum.met,tree=tree,root=root));	#send the extended chemomatrix to the naive algorithm. 
	}
#### end Naive Plus ##############################################################################################################################################################################################################

### Pruning ####################################################################################################################################################################################################################
phylo.pruning<-function(graphs, sum.met, tree, root, base = c("predicted", "measured"), weights = c("root","species"), tolerance = 0.1, on = c("metabolites","enzymes","both")){	#This one prunes the pathway conjectures using phylogeny, with measured or predicted metabolites, with (Felsenstein) weights at the root or species specific (correlations)
																																		#this will keep the best pathways, within a percentage of the max score (e.g. if the max score is 100 and tolerance is 0.1, all pathways with a score>90 will be kept
			
			if (length(base)>1){		#If the user does not specify which base
				base<-base[1];			#Prefer using the predicted metabolome; otherwise, prone to overfitting and lots of false negatives
			}
			if (length(weights)>1){		#If the user does not choose weights
				weights<-weights[1];	#Use Felsenstein's; This has no proper justification, other that *I* *think* it's better and less overfitting
			}
			if (length(on)>1){		#If the user does not choose on which to weight
				on<-on[1];			#Use metabolites
			}

			V<-vcv(tree); #Get the covariance matrix of the tree, 
			V.inv<-solve(V);	#and invert it to get a precision matrix
			w<-rowSums(V.inv/sum(V.inv))		#Calculate Felsenstein's weights at the root (phylogenetic center of mass)
			
			D<-sqrt(diag(V));
			corr.V<-solve(diag(D))%*%V%*%solve(diag(D));		#Calculate the correlation matrix
			colnames(corr.V)<-rownames(corr.V)<-colnames(V);	#name it

			
			if (toupper(substr(on,1,1)!="E"))	{	#If not only enzymes (which is either metabolites, both, or an invalid option)
				
				metabolites<-unique(unlist(lapply(lapply(graphs[!sapply(graphs,is.null)],V),names)));
				
				meas.met<-pred.met<-matrix(0,length(metabolites),length(graphs));	#measured and predicted metabolomes
				rownames(meas.met)<-rownames(pred.met)<-metabolites;
				colnames(meas.met)<-colnames(pred.met)<-names(graphs);
				for (i in 1:ncol(pred.met)){
					current<-graphs[[colnames(pred.met)[i]]];
					if (!is.null(current)){
						pred.met[V(current)$name,i]<-1;
						meas.met[intersect(V(current)$name,sum.met[sum.met[,"species"]==colnames(pred.met)[i],"metabolite"]),i]<-1;
					}
				}

				if (toupper(substr(base,1,1))=="M") {	#this is not the recommended method, as it is too strict and prone to overfitting
					base.met<-meas.met;	#base all calculations on the measured metabolites
				} else {
					base.met<-pred.met	#base all calculations on the predicted metabolites
				}
				
				w.met<-base.met%*%w;				#Scale abundances to the weights
				
				pruned.graphs<-vector("list",length(graphs));
				names(pruned.graphs)<-names(graphs);
				for (i in 1:length(pruned.graphs)){
					if (!is.null(graphs[[i]])){
						current.measured<-intersect(V(graphs[[i]])$name,sum.met[sum.met[,"species"]==names(pruned.graphs)[[i]],"metabolite"]);
						
						if (length(current.measured)>0) {
							model<-all_shortest_paths(graphs[[i]], from = root, to = current.measured);
							if (toupper(substr(weights,1,1))=="S") {	#If preferred weights are species specifics
								x.p<-base.met[V(graphs[[i]])$name,]%*%corr.V[colnames(base.met),names(pruned.graphs)[i],drop=FALSE];	#this may be a bit subject to sampling bias
							} else {									#Otherwise use Felsenstein's weights, which I like as a solution to everything
								x.p<-w.met[V(graphs[[i]])$name,1,drop=FALSE]	#base all calculations on the predicted metabolites
							}
							#x.p[current.measured,]<-max(x.p);		#Assign the maximum value to what has been measured in this species; a bit close minded?
							
							score<-array(0,length(model[[1]]));			#Score of the pathways, using the selected weights and base matrices
							route.to<-array("",length(model[[1]]));		#Final vertex of the route. There has to be a better way, but well...
							for (j in 1:length(model[[1]])){
								score[j]<-sum(x.p[model[[1]][[j]]$name,1]);
								route.to[j]<-model[[1]][[j]]$name[length(model[[1]][[j]])];
							}
							
							routes<-vector("list",length(current.measured));
							names(routes)<-current.measured;
							for (j in 1:length(current.measured)){
								idx<-which(route.to==current.measured[j]);		#the index of which paths to compare
								current.scores<-score[idx];						#the relevant scores
								chosen<-model[[1]][idx[which(current.scores>=max(current.scores)*(1-tolerance))]];		#Keep those that are within a tolerance from the maximum score
								if (length(chosen[[1]])>1) {															#All pathways should be the same length, so if the first pathway has more than one member, continue
									for (k in 1:length(chosen)){	#For each pathway, convert the route to reaction pairs
										routes[[j]]<-c(routes[[j]],paste0(chosen[[k]]$name[1:(length(chosen[[k]])-1)],"->",chosen[[k]]$name[2:length(chosen[[k]])]));
									}
								}
							}
							
							edges<-unique(unlist(routes));		#so far, I cannot think of any useful way of using how many times a reaction is used as to validate, so I just drop that info; 
							#It is tempting to use the number of visits per reaction, but I have no theoretical base for that so far...It does seem deceivingly straight forward
							sp.graph<-graph_from_edgelist(t(sapply(strsplit(edges, split = "->"),cbind)));
							E(sp.graph)$name<-edges;
							pruned.graphs[[i]]<-sp.graph;
						} else {
							pruned.graphs[[i]]<-graphs[[i]];
						}
					}
				}
				
				graphs<-pruned.graphs;
			}

			if (toupper(substr(on,1,1)!="M"))	{	#If not only metabolites (which is either enzymes, both, or an invalid option)
				
				enzymes<-unique(unlist(lapply(lapply(graphs[!sapply(graphs,is.null)],E),names)));
				
				pred.met<-matrix(0,length(enzymes),length(graphs));	#we only have predicted enzymes
				rownames(pred.met)<-enzymes;
				colnames(pred.met)<-names(graphs);
				for (i in 1:ncol(pred.met)){
					current<-graphs[[colnames(pred.met)[i]]];
					if (!is.null(current)){
						pred.met[E(current)$name,i]<-1;
					}
				}

				base.met<-pred.met	#base all calculations on the predicted enzymes because we have no measured enzymes
								
				w.met<-base.met%*%w;				#Scale abundances to the weights
				
				pruned.graphs<-vector("list",length(graphs));
				names(pruned.graphs)<-names(graphs);
				for (i in 1:length(pruned.graphs)){
					if (!is.null(graphs[[i]])){
						current.measured<-intersect(V(graphs[[i]])$name,sum.met[sum.met[,"species"]==names(pruned.graphs)[[i]],"metabolite"]);
						current.measured<-setdiff(current.measured,root);		#There are no reactions from root to root, so...
						
						if (length(current.measured)>0) {
							model<-all_shortest_paths(graphs[[i]], from = root, to = current.measured);
							
							model.enz<-vector("list",length(model[[1]]));
							for (j in 1:length(model.enz)){
								model.enz[[j]]<-paste0(model[[1]][[j]]$name[1:(length(model[[1]][[j]])-1)],"->",model[[1]][[j]]$name[2:length(model[[1]][[j]])]);
							}
							
							if (toupper(substr(weights,1,1))=="S") {	#If preferred weights are species specifics
								x.p<-base.met[E(graphs[[i]])$name,]%*%corr.V[colnames(base.met),names(pruned.graphs)[i],drop=FALSE];	#this may be a bit subject to sampling bias
							} else {									#Otherwise use Felsenstein's weights, which I like as a solution to everything
								x.p<-w.met[E(graphs[[i]])$name,1,drop=FALSE]	#base all calculations on the predicted metabolites
							}
							
							
							
							score<-array(0,length(model[[1]]));			#Score of the pathways, using the selected weights and base matrices
							route.to<-array("",length(model[[1]]));		#Final vertex of the route. There has to be a better way, but well...
							for (j in 1:length(model.enz)){
								score[j]<-sum(x.p[model.enz[[j]],1]);
								route.to[j]<-model[[1]][[j]]$name[length(model[[1]][[j]])];
							}
							
							routes<-vector("list",length(current.measured));
							names(routes)<-current.measured;
							for (j in 1:length(current.measured)){
								idx<-which(route.to==current.measured[j]);		#the index of which paths to compare
								current.scores<-score[idx];						#the relevant scores
								chosen<-model[[1]][idx[which(current.scores>=max(current.scores)*(1-tolerance))]];		#Keep those that are within a tolerance from the maximum score
								if (length(chosen[[1]])>1) {															#All pathways should be the same length, so if the first pathway has more than one member, continue
									for (k in 1:length(chosen)){	#For each pathway, convert the route to reaction pairs
										routes[[j]]<-c(routes[[j]],paste0(chosen[[k]]$name[1:(length(chosen[[k]])-1)],"->",chosen[[k]]$name[2:length(chosen[[k]])]));
									}
								}
							}
							
							edges<-unique(unlist(routes));		#so far, I cannot think of any useful way of using how many times a reaction is used as to validate, so I just drop that info; 
							#It is tempting to use the number of visits per reaction, but I have no theoretical base for that so far...It does seem deceivingly straight forward
							sp.graph<-graph_from_edgelist(t(sapply(strsplit(edges, split = "->"),cbind)));
							E(sp.graph)$name<-edges;
							pruned.graphs[[i]]<-sp.graph;
						} else {
							pruned.graphs[[i]]<-graphs[[i]];
						}
					}
				}
				
				graphs<-pruned.graphs;
			}

			return(graphs);
		}
#### end Pruning ##############################################################################################################################################################################################################

names.to.table<-function(compounds,sep="[|]"){
	compounds<-strsplit(unique(compounds),split=sep);
	return(do.call(rbind,compounds));
}

setwd("D:\\Iridoids_Pathway\\");		#This is the folder where all files are

add.tree<-read.tree("D:\\Iridoids_Pathway\\trees\\RAxML_bestTree.concatenated_matrix_520_genes.tre");	#This is the Lamiaceae tree (additive) as it was published by the Mint Evolutionary Genomics Consortium

reports<-read.delim("Chemomatrix.csv", sep = ",", header = TRUE,stringsAsFactors=FALSE, row.names=5);	#This is the first sheet of supplementary file 1, saved as a csv

color.code<-read.delim("ColorCode.csv", sep = ",", stringsAsFactors=FALSE, row.names=1);				#This is the second sheet of supplementary file 1, again as a cswv

aux<-color.code[,"Abbreviation"];
names(aux)<-color.code[,"Tip.names"];
add.tree$tip.label<-aux[add.tree$tip.label];
rm(aux);

reports<-reports[!reports[,"Epimer"],];	#remove epimers

aux.unique<-apply(reports[reports[,"Code"]!="BASE",c(3,grep("C[0-9]",colnames(reports)))],1,paste0,collapse="|")
aux.unique<-unique(aux.unique);

#In reports there are 2 iridoids that are known to be precursors, but are not reported; the next few lines correct that
aux<-unique(reports[reports[,"Code"]!="BASE",1:3]);
rownames(aux)<-paste0(sapply(strsplit(rownames(aux), split = "_"),"[[",1),"_B_")
for (i in which(reports[,"Code"]=="BASE")) {
	to.add<-cbind(aux,reports[i,-(1:3)]);
	rownames(to.add)<-paste0(rownames(aux),strsplit(rownames(reports)[i],split="_")[[1]][3]);
	reports<-rbind(reports,to.add)
}
rm(aux,to.add);
reports<-reports[reports[,"Code"]!="BASE",];

measured<-matrix(0+0i,nrow(reports),sum(grepl("C[0-9]",colnames(reports))));
rownames(measured)<-rownames(reports);
colnames(measured)<-colnames(reports)[grep("C[0-9]",colnames(reports))];
for (i in 1:ncol(measured)){		#This gives a lot of warnings, that's OK. 
	current<-reports[,colnames(measured)[i]];
	aux<-as.complex(current);
	for (j in which(is.na(aux))){
		aux[j]<-eval(parse(text=current[j]));
	}
	measured[,i]<-aux;
}

sum.met<-cbind(reports[,"Code"],paste0(apply(measured,1,paste0,collapse="|")));
colnames(sum.met)<-c("species","metabolite");
sum.met<-unique(sum.met);

root<-"0+0.25i|0+0.25i|0+0i|0+0i|0+0i|0+0i|0+0i|0+0i";	#nepetalactol


tree<-keep.tip(add.tree,unique(sum.met[,"species"]));

n<-naive.plus(measured=measured, sum.met=sum.met, tree=tree, root=root,rounds = 0);		#zero added reactions
model<-phylo.pruning(n, sum.met=sum.met, tree=tree,root=root, base = "measured", weights = "species", tolerance = 0.1, on = "m");		

n.one<-naive.plus(measured=measured, sum.met=sum.met, tree=tree, root=root,rounds = 1);	#one added reaction
model.one<-phylo.pruning(n.one, sum.met=sum.met, tree=tree,root=root, base = "measured", weights = "root", tolerance = 0, on = "m");	

n.two<-naive.plus(measured=measured, sum.met=sum.met, tree=tree, root=root,rounds = 2);	#two added reactions
model.two<-phylo.pruning(n.two, sum.met=sum.met, tree=tree,root=root, base = "measured", weights = "root", tolerance = 0, on = "m");

differences<-array(-1,length(model.one));
names(differences)<-names(model.one);
for (i in 1:length(differences)){
	differences[i]<-length(unique(c(setdiff(V(model.two[[i]])$names,V(model.one[[i]])$names),setdiff(V(model.one[[i]])$names,V(model.two[[i]])$names))));
}
sum(differences);
##No differences between model.one and model.two

final.model<-vector("list",length(model));
names(final.model)<-names(model);
for (i in 1:length(model)){
	current.miss<-setdiff(sum.met[sum.met[,"species"]==names(model)[i],"metabolite"],V(model[[i]])$name);
	if (length(current.miss)>0) {
		
		zero<-as_edgelist(model[[i]]);
		
		one<-vector("list",length(current.miss));
		for(k in 1:length(current.miss)){
			current.shortest<-c();
			for (j in intersect(V(model.one[[i]])$name,V(model[[i]])$name)) {
				current.shortest<-c(current.shortest,all_shortest_paths(model.one[[i]], from=j, to=current.miss[k])[[1]]);
			}
			current.shortest<-current.shortest[which(sapply(current.shortest,length)==min(sapply(current.shortest,length)))];
			
			edges<-c();
			for (j in 1:length(current.shortest)){	#then get all individual reactions
				edges<-c(edges,paste0(current.shortest[[j]]$name[1:(length(current.shortest[[j]])-1)],"->",current.shortest[[j]]$name[2:length(current.shortest[[j]])]));	#converts the pathways to a series of DIRECTED! reactions
			}
			
			one[[k]]<-do.call("rbind",sapply(edges,strsplit,split="->"));
		}
		one<-do.call("rbind",one);
		one<-rbind(zero,one);
		one<-unique(one);
		
		one<-graph_from_edgelist(one)
		
		final.model[[i]]<-one;
	} else {
		final.model[[i]]<-model[[i]];
	}
	
}

#Final model has the published hypotheses; it can be visualized with igraph or exported to cytoscape
